# Supplementary material for: Dissecting non-B DNA structural motifs in untranslated regions of eukaryotic genomes
Source: Genomics Inform. 2024 Nov 27;22:25. doi: 10.1186/s44342-024-00028-x (PMC11603647; doi:10.1186/s44342-024-00028-x)
Supplement: Supplementary file 1 — Supplementary Material 1: Supplementary Table S1: Datasets used in this study. We collected genome sequences corresponding to 5'-UTR and 3'-UTR for 360 organisms from UTRdb (http://utrdb.cloud.ba.infn.it/utrdb/download.htm). NCBI taxonomy (https://www.ncbi.nlm.nih.gov/taxonomy) is used to classify species into different taxonomic groups namely Phylum, Class and Order. Table S2: The median values of all the orders. Table S3: Top 20 organisms which has highest frequency of Non-BDNA motifs repeats in them in both 3'-UTR and 5'-UTR. [file 44342_2024_28_MOESM1_ESM.xlsx]

## Sheet: Supplementary Table 1
Supplementary Table1: Datasets used in this study. We collected genome sequences corresponding to 5'-UTR and 3'-UTR for 360 organisms from UTRdb (http://utrdb.cloud.ba.infn.it/utrdb/download.htm). NCBI taxonomy (https://www.ncbi.nlm.nih.gov/taxonomy) is used to classify species into different taxonomic groups namely Phylum, Class and Order.
	Taxonomic class					5'-UTR										3'-UTR
S. No	Phylum	Class	Order	Common Name	SPECIES	Total Number of sequences	APR	Slipped DNA	G-quadruplex	Cruciform DNA	Triplex DNA	Short tandem repeat (STR)	Z-DNA	Length mean	GC Percentage mean	Total Number of sequences	APR	Slipped DNA	G-quadruplex	Cruciform DNA	Triplex DNA	Short tandem repeat (STR)	Z-DNA	Length mean	GC Percentage mean
1	Other	Other	Other	Japanese Medaka	Oryzias latipes	10876	3.11695	3.11695	3.61346	0.983818	2.07797	24.6414	7.66826	288.974	47.1717	8038	27.1461	15.0411	13.6477	7.06643	9.43021	66.9943	15.5263	1742.38	39.5576
2	Other	Other	Other	White Springtail	Folsomia candida	6907	15.8969	7.25351	2.40336	6.57304	3.35891	39.1342	6.97843	1400.79	35.6355	8055	19.5655	8.42955	2.11049	7.18808	4.81688	45.8597	6.51769	1419.32	32.1951
3	Arthropoda	Insecta	Diptera	Tsetse Fly	Glossina palpalis	5965	7.97988	9.01928	0.0838223	4.24141	8.78458	35.373	4.91199	549.494	31.464	4703	18.7327	22.0498	0.744206	12.3113	19.4982	57.3889	8.569	1454.93	30.9383
4	Other	Other	Other	Purple Sea Urchin	Strongylocentrotus purpuratus	18062	2.06511	1.70524	0.420773	0.548112	0.564722	9.68331	3.06721	191.536	41.9118	12155	17.2933	12.1843	7.5689	4.18758	4.9856	45.5862	3.91608	1072.6	36.1692
5	Other	Other	Other	Green Sea Urchin	Lytechinus variegatus	16828	2.07392	0.546708	0.202044	0.493226	0.314951	8.27193	2.50773	195.145	41.4482	10942	16.9256	4.95339	4.31365	4.71577	2.27564	38.3842	3.39061	1019.02	35.9142
6	Chordata	Mammalia	Primates	Nancy Ma's Night Monkey	Aotus nancymaae	5502	0.654308	2.14467	7.63359	0.363504	1.72664	14.4856	3.36241	182.396	57.3597	3020	16.3245	16.8543	28.3113	5.96026	11.4901	57.947	12.8477	1936.23	45.826
7	Arthropoda	Insecta	Diptera	Tsetse Fly	Glossina pallidipes	5014	7.65856	6.36219	0.119665	3.39051	6.66135	33.7256	5.34503	560.932	31.734	4086	16.2261	13.6319	0.709741	9.27558	14.2682	50.0489	8.2232	1417.4	31.3259
8	Chordata	Aves	Passeriformes	Zebra Finch	Taeniopygia guttata	16915	1.342	5.79959	11.7588	0.43157	2.42388	19.9764	2.51847	206.155	61.8795	14471	16.1219	13.0399	15.3963	4.83035	7.65669	47.0873	5.80471	1331.58	44.0225
9	Arthropoda	Insecta	Diptera	Sand Fly	Lutzomyia longipalpis	4662	10.4676	0.965251	0.49335	1.05105	1.1583	16.967	5.38396	349.873	39.6685	3600	16	2.58333	1.11111	3.05556	4.05556	31.8333	4.94444	679.668	34.8855
10	Other	Other	Other	Sea Walnut	Mnemiopsis leidyi	2297	2.78624	3.09099	0.740096	0.696561	0.478886	5.61602	1.34959	205.779	41.0812	2598	15.8968	13.164	1.27021	3.0408	1.96305	22.2094	5.31178	870.198	34.3227
11	Chordata	Mammalia	Artiodactyla	Domestic Goat	Capra hircus	6283	1.03454	3.3901	15.0883	0.254655	2.54655	19.513	5.23635	243.539	55.8652	3402	15.6966	13.0218	28.1599	5.52616	8.23045	54.0564	13.8742	1766.2	45.8098
12	Chordata	Reptilia	Testudines	Chinese Softshell Turtle	Pelodiscus sinensis	6938	1.02335	2.30614	6.75987	0.619775	0.735082	12.1937	2.89709	206.25	51.1732	5251	15.5209	8.77928	17.6157	7.94134	4.20872	39.9543	7.46524	1607.88	43.17
13	Chordata	Mammalia	Primates	Green Monkey	Chlorocebus sabaeus	7194	0.444815	2.37698	10.6756	0.152905	1.86266	16.055	3.86433	178.298	59.1974	4963	15.3738	18.6178	25.0856	4.63429	11.9686	56.9817	10.941	1629.84	45.0648
14	Other	Other	Other	Large Roundworm of Pigs	Ascaris suum	28044	6.41849	2.15376	2.52104	1.29796	1.18385	13.8818	4.13636	489.129	42.7543	21422	15.3487	5.63906	6.18523	3.63178	3.31435	29.9459	5.9705	1050.13	40.4744
15	Other	Other	Other	California Sea Hare	Aplysia californica	13269	1.78612	2.9844	1.08524	1.52235	1.95192	15.0577	4.10732	213.712	43.6968	8194	14.9988	16.5609	11.5206	2.83134	8.87235	52.0015	11.3254	1053.54	38.6777
16	Other	Other	Other	Golden Apple Snail	Pomacea canaliculata	24050	1.62578	2.09979	1.82121	0.253638	1.40541	14.9938	6.93971	270.265	45.6415	12902	14.9202	8.91335	4.31716	2.14695	4.86746	47.2795	13.1608	1240.09	38.685
17	Other	Other	Other	European Lancelet	Branchiostoma lanceolatum	9940	2.57545	1.65996	0.764588	0.54326	0.523139	9.06439	2.85714	250.486	47.087	11339	14.8249	7.0112	1.76382	2.96322	2.25769	29.9938	4.92989	927.424	39.9951
18	Other	Other	Other	Atlantic Horseshoe Crab	Limulus polyphemus	20719	1.16318	0.545393	0.0917033	0.458516	0.26063	8.00714	1.39968	157.794	36.7956	11616	14.1701	9.05647	0.559573	5.69043	3.82231	42.3037	3.20248	1054.37	31.0368
19	Arthropoda	Insecta	Diptera	Tsetse Fly	Glossina brevipalpis	4895	7.82431	7.12972	0.143003	3.04392	7.74259	37.6711	4.8621	536.132	30.0754	3861	13.9083	13.0536	0.4662	6.78581	11.7845	53.0174	6.00881	1033.01	29.0528
20	Other	Other	Other	Deep-sea Snail	Gigantopelta aegis	15209	1.26899	2.37359	0.657505	0.401078	1.17693	10.2571	2.10402	168.344	39.8698	10108	13.7119	24.9209	12.1884	7.09339	11.0012	50.2078	9.17095	1200.85	34.7351
21	Other	Other	Other	Japanese Feather Star	Anneissia japonica	16362	1.39347	0.739518	0.146681	0.678401	0.488938	8.57475	1.26513	160.922	38.0396	9533	13.7103	12.3781	3.59803	7.69957	6.58764	49.8689	5.06661	1068.15	32.3923
22	Other	Other	Other	Nine-banded Armadillo	Dasypus novemcinctus	7550	0.807947	2.43709	15.404	0.291391	2.02649	16.7417	4.86093	218.741	57.7675	5045	13.6769	9.55401	30.6442	4.222	6.06541	47.9286	10.4856	1652.88	45.7889
23	Arthropoda	Insecta	Diptera	Tsetse Fly	Glossina morsitans	5342	4.04343	4.3991	0.0187196	1.70348	5.40996	26.8813	3.29465	275.504	31.9754	4331	13.1148	12.2835	0.461787	5.84161	11.3831	49.0187	6.88063	841.364	30.9544
24	Chordata	Mammalia	Artiodactyla	Domestic Sheep (Oar v3)	Ovis aries Oar	4395	0.841866	1.843	11.0808	0.409556	1.1149	12.9465	2.75313	192.288	53.3836	2295	12.549	12.8105	26.1874	4.09586	6.4488	47.0588	10.9368	1481.44	47.8088
25	Chordata	Mammalia	Carnivora	Ferret	Mustela putorius furo	7591	0.52694	3.0826	13.1076	0.540113	2.12093	15.3866	4.75563	243	55.3497	4869	12.3639	15.6911	28.6712	5.56582	10.4539	49.9281	13.7605	1723.96	46.7492
26	Chordata	Mammalia	Primates	Pig-tailed Macaque	Macaca nemestrina	13302	1.38325	3.12735	14.5692	0.338295	2.57104	18.9445	5.11953	283.589	58.4747	8495	12.1836	13.5962	21.8599	3.68452	8.85227	47.3808	9.06416	1405.55	45.0323
27	Other	Other	Other	Varroa Mite	Varroa destructor	16738	3.8774	3.12463	0.603417	1.50556	1.92974	19.6141	7.80858	466.99	44.9534	7124	12.1421	12.4509	1.08085	12.3526	8.87142	42.4481	11.2296	1122.19	38.9224
28	Other	Other	Other	Mountainous Star Coral	Orbicella faveolata	15710	6.98281	2.53342	1.69955	1.22215	1.19032	13.4373	3.65372	410.386	41.1494	11999	12.0593	5.48379	3.31694	2.67522	2.95858	29.0441	4.4337	707.182	37.1675
29	Chordata	Mammalia	Rodentia	Thirteen-lined Ground Squirrel	Ictidomys tridecemlineatus	9103	0.549269	1.74668	11.1392	0.164781	1.60387	13.7647	4.61386	203.892	57.9309	6930	12.0058	10.8369	19.7835	4.19913	6.99856	44.8773	8.35498	1359.65	44.9524
30	Chordata	Mammalia	Primates	Gray Mouse Lemur	Microcebus murinus	11958	1.0955	2.84328	16.5078	0.510119	2.60913	21.517	6.02944	281.087	60.2674	7562	11.6768	10.1031	24.3719	4.2978	6.12272	45.7022	10.7379	1293.34	45.4166
31	Chordata	Mammalia	Primates	Sooty Mangabey	Cercocebus atys	12885	1.591	3.21304	15.7315	0.419092	2.73186	20.9856	5.60341	319.434	58.5089	8354	11.5633	13.3469	21.5944	3.91429	8.45104	46.9476	9.50443	1362.32	45.0843
32	Arthropoda	Insecta	Hymenoptera	Red Imported Fire Ant	Solenopsis invicta	15895	3.46021	8.31079	1.42183	2.22082	4.35986	23.391	14.7845	369.726	43.829	8284	11.5524	14.1598	1.66586	10.647	10.3452	38.3993	13.5563	920.483	30.1941
33	Arthropoda	Insecta	Diptera	Malaria Mosquito	Anopheles funestus	8794	3.79804	1.48965	0.591312	0.238799	1.46691	19.3996	14.237	281.11	44.4814	6269	11.4851	4.43452	2.58414	1.22827	4.97687	31.8073	15.3454	717.189	37.5056
34	Chordata	Mammalia	Artiodactyla	Zebu	Bos indicus	16502	0.515089	1.95734	13.1681	0.327233	2.13307	18.0281	4.41765	203.998	59.9972	12433	11.4373	7.06989	22.8263	4.17437	4.60066	44.2371	9.26566	1175.89	46.104
35	Arthropoda	Insecta	Diptera	Malaria Mosquito	Anopheles coluzzii	4295	3.18976	2.5844	1.30384	0.0931315	1.95576	23.4924	15.9721	271.151	48.7345	3352	11.426	7.4284	5.39976	0.984487	7.36874	45.1969	25.2983	857.584	43.0064
36	Other	Other	Other	Opium Poppy	Papaver somniferum	12876	10.9506	5.5452	0.761106	1.51445	3.44828	46.2178	1.71637	677.917	35.9667	13251	11.4105	5.59203	0.626368	1.93193	2.25643	33.4843	1.94702	807.934	35.2329
37	Other	Other	Other	Parasitic Nematode	Onchocerca volvulus	3911	7.13373	3.09384	0.23012	1.78982	1.91767	20.6085	0.94605	358.015	33.1144	5345	11.319	4.63985	0.0561272	3.25538	2.03929	30.6268	0.879326	527.075	32.4179
38	Chordata	Mammalia	Primates	Bonobo	Pan paniscus	10873	0.717373	1.75664	11.3032	0.248322	1.32438	13.5565	4.1295	200.641	57.9024	7553	11.267	8.2219	18.5622	3.81305	5.54746	41.1492	7.65259	1131.18	44.5173
39	Chordata	Mammalia	Primates	Black-capped Squirrel Monkey	Saimiri boliviensis boliviensis	11129	0.359421	1.84203	12.2293	0.188696	1.56348	13.5322	4.23219	214.309	57.7981	7705	11.2135	14.2116	21.7262	3.84166	9.3965	46.048	9.13692	1333.49	44.8087
40	Chordata	Mammalia	Primates	Black Snub-nosed Monkey	Rhinopithecus bieti	10790	0.778499	2.51158	14.7266	0.398517	1.90918	16.747	4.74513	252.514	57.6131	7412	11.1846	13.0059	19.9271	3.30545	8.10847	43.2272	7.79817	1263.7	45.5354
41	Chordata	Aves	Galliformes	Red Junglefowl	Gallus gallus	24190	1.02522	2.89376	9.06573	0.223233	1.70732	16.3373	2.88136	199.224	60.4327	17634	11.1546	9.0507	13.2528	3.04525	7.2587	45.7865	7.84847	1073.3	44.1024
42	Chordata	Mammalia	Primates	Chimpanzee	Pan troglodytes	14295	1.40609	3.47674	16.866	0.405736	2.79119	21.3851	5.91815	313.266	58.5368	9597	11.1076	10.8576	19.1101	3.81369	7.06471	41.8673	7.77326	1128.31	44.9219
43	Chordata	Mammalia	Artiodactyla	Angus Cattle	Bos taurus	15319	0.509172	2.19988	12.7815	0.254586	2.03669	17.6448	4.41935	194.265	60.1351	11688	11.1054	7.04141	22.2536	4.09822	4.47467	43.8655	9.42847	1165.01	46.0995
44	Chordata	Mammalia	Primates	Golden Snub-nosed Monkey	Rhinopithecus roxellana	12373	0.436434	1.673	11.3877	0.258628	1.32547	13.78	3.99256	180.843	58.9439	8870	11.0485	12.7621	19.2559	3.7655	8.01578	43.9572	7.26043	1216.61	44.4571
45	Other	Other	Other	Cacao Tree	Theobroma cacao Theobroma	19149	12.4967	7.84897	2.7051	6.01598	6.78887	41.6262	2.1881	1414.71	37.0174	19579	10.9148	5.25052	1.58333	4.49461	4.04004	33.0711	1.67016	902.608	34.8456
46	Other	Other	Other	Kakapo	Strigops habroptila	10861	0.534021	3.90388	13.6728	0.239389	2.44913	22.8892	3.01077	157.32	63.4919	7992	10.7608	7.55756	14.2392	2.75275	5.11762	41.5916	5.71822	969.676	44.4026
47	Other	Other	Other	Vaquita	Phocoena sinus	11905	0.671987	2.30995	10.693	0.218396	1.93196	16.2117	3.32633	177.897	60.7281	8464	10.6451	7.80955	20.4159	3.40265	4.05246	39.7684	8.51843	1059.97	45.0469
48	Chordata	Mammalia	Rodentia	Long-tailed Chinchilla	Chinchilla lanigera	10313	0.678755	2.70532	12.6539	0.368467	2.12353	15.3786	5.60458	245.243	58.1702	7769	10.5162	11.6875	21.9848	3.19217	8.10915	41.3052	12.5241	1389.66	48.1653
49	Other	Other	Other	Orbiculate Cardinalfish	Sphaeramia orbicularis	10099	1.0001	3.89147	1.60412	0.227745	2.89138	17.883	3.84196	185.03	48.4076	6437	10.5018	12.6456	5.8257	2.23707	6.49371	44.8035	6.4005	675.918	38.5359
50	Arthropoda	Insecta	Hymenoptera	Pharaoh Ant	Monomorium pharaonis	15122	4.09999	9.22497	2.54596	3.24031	5.75982	26.9475	15.699	456.011	42.5077	8066	10.5009	14.4805	1.88445	9.52145	9.39747	38.1478	14.3442	866.438	29.6059
51	Other	Other	Other	Smooth Cauliflower Coral	Stylophora pistillata	15937	2.35929	0.903558	0.257263	0.32001	0.389032	5.37115	1.25494	188.567	40.9895	11272	10.3531	4.80837	2.20901	2.06707	2.38644	27.3155	2.90987	601.082	36.202
52	Other	Other	Other	Western Clawed Frog	Xenopus tropicalis	23165	1.74833	4.70537	4.97302	0.68638	1.00151	14.3406	2.2016	270.821	48.6158	17012	10.2398	14.143	10.5337	4.73783	4.7731	39.7837	4.37338	1002.55	40.4638
53	Arthropoda	Insecta	Diptera	Malaria Mosquito	Anopheles arabiensis	6612	2.88869	3.4634	1.64852	0.0907441	2.43497	27.2837	19.268	255.733	47.9593	5120	10.1953	9.375	5.21484	0.9375	8.82812	43.2812	21.9531	703.529	40.7564
54	Arthropoda	Insecta	Hymenoptera	Buff-tailed Bumblebee	Bombus terrestris	12017	2.7794	2.12199	0.366148	0.840476	1.48956	11.8998	6.63227	279.189	38.024	6133	10.1745	7.92434	0.570683	4.90788	7.56563	32.0887	8.46242	752.582	29.2172
55	Chordata	Mammalia	Rodentia	Guinea Pig	Cavia porcellus	9290	0.548977	2.05597	11.2056	0.269107	1.59311	13.7675	5.03767	214.976	58.864	6887	10.106	11.0788	18.3389	3.38319	6.53405	39.3931	9.11863	1284.11	47.1518
56	Chordata	Mammalia	Carnivora	Tiger	Panthera tigris altaica	5965	0.435876	1.25733	5.73345	0.167645	0.905281	8.88516	2.19614	160.414	54.5156	4218	10.0522	10.0047	18.4211	3.65102	6.33001	39.9953	8.44002	1049.89	44.2942
57	Chordata	Mammalia	Primates	White-headed Capuchin	Cebus capucinus	11093	1.1629	3.02894	17.2	0.477779	2.80357	20.3912	5.50798	294.501	59.5403	7665	9.87606	9.95434	20.287	3.65297	6.44488	40.1566	7.52772	1173.48	44.8912
58	Chordata	Mammalia	Primates	Western Gorilla	Gorilla gorilla	11478	0.470465	1.85572	12.3715	0.22652	1.50723	14.8022	4.06865	198.928	58.9056	8161	9.85173	9.06752	17.3141	3.30842	5.46502	39.7868	6.75162	1004.14	44.5317
59	Arthropoda	Insecta	Hemiptera	Sweetpotato Whitefly	Bemisia tabaci sweetpotug	8196	4.33138	1.75695	2.03758	0.756467	1.0859	11.9937	1.95217	278.317	40.9508	6068	9.7561	3.34542	2.29071	1.46671	1.71391	20.6163	1.08767	469.292	37.0329
60	Arthropoda	Insecta	Diptera	Malaria Mosquito	Anopheles gambiae	7800	2.73077	3.32051	1.65385	0.217949	2.74359	27.641	19.5385	259.938	48.0888	5352	9.73468	9.88416	6.1846	0.878176	9.30493	42.7317	23.1315	722.695	41.4534
61	Chordata	Mammalia	Primates	Rhesus Macaque	Macaca mulatta	19577	0.801961	3.27425	10.8597	0.291158	1.88997	17.7964	3.46836	215.113	58.5837	14308	9.69388	12.9019	19.5974	2.9494	9.00895	45.6598	7.41543	1111.75	45.5653
62	Arthropoda	Insecta	Diptera	Malaria Mosquito	Anopheles minimus	5363	2.96476	0.80179	0.410218	0.279694	0.671266	15.0662	12.3625	246.155	45.2975	4519	9.67028	2.65545	1.96946	1.08431	3.42996	31.7991	15.2689	661.345	38.9594
63	Other	Other	Other	Coastal Centipede	Strigamia maritima	7268	5.47606	5.765	0.591635	2.24271	2.97193	16.2493	2.60044	351.069	37.4528	5017	9.62727	11.2617	0.857086	5.46143	6.85669	28.543	3.36855	598.762	34.4484
64	Other	Other	Other	California Two-spot Octopus	Octopus bimaculoides	14732	4.5072	9.64567	0.441216	5.00272	7.14771	34.1026	7.39886	371.708	36.5653	11297	9.61317	20.3151	1.26582	11.5517	14.4906	53.2	12.3484	718.44	33.2965
65	Chordata	Mammalia	Carnivora	Leopard	Panthera pardus	7827	0.600485	2.28696	13.0829	0.255526	2.13364	16.7114	4.12674	204.796	60.5886	5260	9.41065	9.35361	21.4639	3.36502	5.01901	39.8099	8.89734	941.416	45.5791
66	Arthropoda	Insecta	Hymenoptera	Jewel Wasp	Nasonia vitripennis	17817	2.31801	8.79497	0.550036	1.66133	6.23562	30.0107	18.7237	333.187	45.3734	8508	9.36765	10.2374	0.881523	6.11189	8.40386	37.7997	13.9633	792.362	31.4844
67	Arthropoda	Insecta	Hymenoptera	Clonal Raider Ant	Ooceraea biroi	12068	3.68744	5.05469	1.20152	2.05502	3.04939	22.0003	16.8711	407.205	45.4143	6919	9.35106	13.4702	1.60428	9.81356	8.96083	39.1386	19.1935	912.342	33.6499
68	Chordata	Mammalia	Primates	Drill	Mandrillus leucophaeus	9508	0.473286	1.67228	9.02398	0.168279	1.10433	11.0538	3.16576	181.171	56.9381	6755	9.25241	7.17987	15.6773	2.57587	4.58919	35.2184	5.56625	927.384	44.2637
69	Arthropoda	Insecta	Hemiptera	Silverleaf Whitefly	Bemisia tabaci	9305	4.32026	1.42934	1.95594	0.634068	0.73079	10.1343	2.32133	259.621	42.4468	5677	9.15977	3.68152	2.13141	1.63819	2.0081	18.5661	1.46204	463.079	37.3448
70	Other	Other	Other	Shortfin Molly	Poecilia mexicana	10541	2.01119	4.49673	2.00171	0.891756	3.43421	23.5556	4.39237	242.66	47.3093	7235	9.13614	8.4727	6.10919	3.99447	4.92053	26.1507	5.16932	1610.18	37.8033
71	Other	Other	Other	Willdenow’s Gudgeon	Gouania willdenowi	12777	1.75315	7.7483	2.30101	0.767003	4.98552	27.166	8.90663	222.941	48.2375	7839	9.09555	11.5831	4.12042	2.41102	6.68453	46.1538	12.3102	545.702	38.3201
72	Arthropoda	Insecta	Hymenoptera	Common Eastern Bumblebee	Bombus impatiens	12546	2.7977	2.08832	0.350709	0.773155	1.70572	12.1712	6.40842	264.082	38.3363	6520	9.09509	7.34663	0.444785	4.29448	6.30368	27.7301	7.85276	667.293	29.8323
73	Other	Other	Other	Tasmanian Devil	Sarcophilus harrisii	25937	2.79909	7.71099	19.8944	1.18364	5.683	26.7996	6.5235	441.709	53.1012	16000	9.0375	9.925	16.4937	3.26875	6.70625	35.7375	4.80625	845.146	43.1216
74	Other	Other	Other	Elongate Bodied Springtail	Orchesella cincta	4699	6.63971	0.638434	0.19153	0.702277	0.723558	18.4082	2.66014	487.092	36.2343	6027	8.97627	1.21122	0.099552	0.945744	1.27758	26.232	2.43902	642.95	31.5848
75	Other	Other	Other	Glanville Fritillary	Melitaea cinxia	5546	2.57843	1.2802	0.252434	1.13595	1.02777	13.7036	2.70465	255.35	35.1722	3708	8.95361	4.09924	0.970874	4.18015	3.77562	33.603	4.18015	814.423	31.7223
76	Other	Other	Other	Blood Fluke	Schistosoma mansoni	9368	2.76473	1.24893	0.0960717	1.40905	1.09949	9.21221	0.779249	212.538	35.3558	7233	8.90364	6.02793	0.608323	5.66846	4.28591	32.5729	3.01396	535.261	28.8032
77	Arthropoda	Insecta	Diptera	Australian Sheep Blowfly	Lucilia cuprina	5212	4.02916	2.07214	0	2.60936	5.52571	31.3891	2.30238	282.206	26.5777	3014	8.89184	5.97213	0.265428	5.80624	8.82548	44.9237	1.92435	683.614	25.2776
78	Other	Other	Other	Eastern Oyster	Crassostrea virginica	30146	1.4662	0.69661	0.139322	0.232203	0.335036	4.64407	1.02501	145.212	39.0696	19184	8.85113	5.98937	1.76188	1.94433	2.84091	26.152	1.87656	557.135	32.7585
79	Arthropoda	Insecta	Hymenoptera	Red Sawfly	Orussus abietinus	10004	1.81927	2.58896	1.27949	0.569772	0.54978	7.78689	5.12795	223.287	46.5917	5541	8.84317	5.17957	2.31005	3.42898	3.89821	28.6952	8.24761	787.775	38.3537
80	Other	Other	Other	Live Sharksucker	Echeneis naucrates	10349	1.41076	6.87989	4.01971	0.531452	4.36757	25.2778	4.93768	218.288	50.4997	6376	8.8143	16.1857	6.4931	2.82309	9.53576	52.3839	10.5395	703.329	38.8144
81	Chordata	Mammalia	Carnivora	German Shepherd Dog	Canis lupus familiaris gsd	17336	0.755653	6.67974	14.4555	0.24227	4.33203	21.9889	4.41855	200.447	60.447	13231	8.79752	13.3852	22.9839	3.75633	9.00159	47.5852	8.80508	1026.89	45.1805
82	Other	Other	Other	Clytia Jellyfish	Clytia hemisphaerica	15857	2.66759	1.22974	0.233335	0.220723	0.567573	6.7352	0.580185	199.664	33.8028	12788	8.78949	4.04285	0.993119	0.993119	0.875821	16.3747	0.91492	557.001	33.3948
83	Arthropoda	Insecta	Diptera	Tsetse Fly	Glossina austeni	4236	2.9509	4.74504	0.0472144	1.77054	5.47686	27.2663	2.73843	219.558	30.1403	4071	8.62196	14.6647	0.36846	7.46745	13.5348	51.4124	5.23213	646.803	28.9067
84	Arthropoda	Insecta	Diptera	Malaria Mosquito	Anopheles quadriannulatus	5509	2.17825	2.79543	1.36141	0.145217	2.23271	25.6852	16.827	226.925	48.1449	4549	8.61728	7.21038	4.85821	1.01121	6.2871	41.5696	19.3449	598.708	41.4786
85	Other	Other	Other	Domestic Silk Moth	Bombyx mori	13349	2.10503	0.928909	0.209754	0.546857	0.636752	12.6751	4.21754	211.314	36.7917	8101	8.61622	4.70312	1.61708	3.08604	3.6909	35.9832	5.97457	752.848	30.635
86	Chordata	Mammalia	Carnivora	Boxer Dog	Canis lupus familiaris boxer	17197	0.721056	6.01268	14.0199	0.203524	3.9251	21.0444	4.14026	190.62	60.9775	13128	8.59994	12.7285	22.1207	3.55728	8.56947	45.5286	8.57709	990.354	45.5264
87	Other	Other	Other	Olive	Olea europaea	30952	5.06591	3.80589	1.71556	0.823856	2.28741	22.8644	2.06126	286.769	37.6073	23861	8.59143	4.63518	1.20699	1.42492	2.40979	25.0409	1.62608	471.457	34.1837
88	Other	Other	Other	Owl Limpet	Lottia gigantea	3224	0.961538	0.434243	0	0.0620347	0.186104	3.28784	0.186104	92.6768	34.0456	2877	8.58533	4.97046	0.382343	1.28606	1.4251	26.5902	0.556135	499.319	28.385
89	Arthropoda	Insecta	Diptera	Malaria Mosquito	Anopheles atroparvus	4529	2.27423	1.19232	0.375359	0.1104	0.839037	15.743	8.92029	234.658	47.2886	3828	8.54232	3.36991	2.82132	0.757576	3.76176	36.9906	11.7555	655.583	40.2831
90	Other	Other	Other	Jewelled Blenny	Salarias fasciatus	9696	0.917904	5.77558	3.02186	0.257838	3.71287	21.2768	6.4769	188.448	53.2495	6551	8.3804	20.4549	11.6165	1.70966	11.3418	53.5796	15.9518	692.557	42.9903
91	Other	Other	Other	Wild Cotton	Gossypium raimondii	24123	9.1448	4.4356	1.9442	1.60842	2.84376	41.106	1.07366	423.807	35.6819	25430	8.3602	3.43295	1.13645	1.98584	1.86001	33.3228	1.16005	465.943	33.2762
92	Other	Other	Other	Budgerigar	Melopsittacus undulatus	5807	0.740486	3.84019	15.5502	0.361633	1.89427	21.698	4.28793	215.638	59.2998	4169	8.34733	5.06117	10.9619	2.01487	2.6865	30.415	2.90237	708.065	42.395
93	Chordata	Mammalia	Carnivora	Domestic Dog (Reference)	Canis lupus familiaris	17671	0.718692	6.04946	13.6834	0.220701	3.98959	20.8873	4.20463	187.689	61.0383	13412	8.33582	13.5177	22.368	3.43722	8.65643	45.2953	8.64152	992.49	45.5794
94	Arthropoda	Insecta	Diptera	Malaria Mosquito	Anopheles farauti	4985	2.64794	1.66499	0.862588	0.160481	0.902708	19.7392	15.7673	246.196	46.4697	4158	8.29726	4.4733	3.24675	0.913901	4.4733	35.6662	17.292	610.434	40.2814
95	Other	Other	Other	Pacific Oyster	Crassostrea gigas	36430	1.98463	1.03761	0.417239	0.354104	0.557233	7.3401	1.19407	180.872	38.2282	33036	8.26069	4.96731	2.02809	1.82831	2.8363	26.4439	2.09468	516.066	32.5146
96	Arthropoda	Insecta	Diptera	Malaria Mosquito	Anopheles merus	4819	2.26188	2.75991	1.28657	0.0830048	1.59784	25.1297	17.1197	221.433	48.308	3952	8.09717	6.88259	4.8836	0.733806	6.19939	43.3957	19.7874	573.481	41.0316
97	Chordata	Aves	Passeriformes	Medium Ground Finch	Geospiza fortis	5838	1.02775	2.48373	5.92669	0.274066	0.702295	11.545	1.78143	178.736	51.0153	4406	7.94371	6.40036	11.8021	1.79301	3.83568	30.2315	3.13209	710.283	43.1448
98	Other	Other	Other	China Rose	Rosa chinensis	14652	7.07071	8.48348	2.30003	1.6653	3.7401	38.5067	1.8018	471.01	41.0664	15549	7.9362	4.67554	0.861792	1.74288	2.06444	25.5643	1.40845	537.466	36.2804
99	Other	Other	Other	Blue Whale	Balaenoptera musculus	8154	0.331126	2.48958	13.0611	0.147167	2.3792	16.777	3.91219	164.308	61.4593	5784	7.86653	6.0166	20.2974	2.92185	2.93914	36.6528	7.50346	865.645	45.4498
100	Arthropoda	Insecta	Hymenoptera	Turnip Sawfly	Athalia rosae	11304	2.23815	3.14048	0.734253	1.01734	2.68047	16.4897	5.17516	271.838	40.9517	6219	7.84692	5.29024	0.868307	2.63708	5.94951	32.658	4.16466	569.038	33.8045
101	Chordata	Aves	Passeriformes	Swainson's Thrush	Catharus ustulatus	3154	1.20482	7.22892	18.9601	0.317058	3.70958	26.0621	4.97781	224.485	59.3365	2095	7.82816	6.15752	10.5012	2.3389	3.48449	31.3604	2.72076	644.383	43.2185
102	Arthropoda	Insecta	Diptera	Yellow Fever Mosquito	Aedes aegypti	15121	4.51028	0.489386	0.165333	0.304213	0.476159	18.6694	6.54057	273.66	43.3855	7870	7.70013	1.13088	0.393901	0.965693	1.10546	20.8005	4.15502	445.333	34.2376
103	Chordata	Aves	Passeriformes	Small Tree Finch	Camarhynchus parvulus	8416	0.796103	7.06987	21.376	0.3327	3.38641	27.1982	4.72909	205.099	64.8336	5436	7.68948	7.68948	14.2384	2.28109	4.19426	33.6645	3.77116	705.655	45.966
104	Chordata	Aves	Passeriformes	Collared Flycatcher	Ficedula albicollis	9331	1.2646	29.0537	31.1435	0.385811	14.4465	35.7732	2.62566	248.58	57.6964	6483	7.68163	12.6022	16.6281	2.05152	6.35508	34.5056	3.34722	653.237	46.0757
105	Arthropoda	Insecta	Diptera	Malaria Mosquito	Anopheles dirus	4484	2.69848	1.85103	1.15968	0.178412	1.20428	21.6994	16.9269	239.126	48.9273	3987	7.67494	4.94106	3.2606	0.953098	4.03812	35.9167	22.448	622.538	43.3409
106	Other	Other	Other	Starlet Sea Anemone	Nematostella vectensis	1845	5.25745	3.95664	2.92683	1.30081	0.921409	11.6531	2.81843	376.2	41.224	2250	7.64444	7.33333	5.28889	2.26667	2.17778	25.1556	3.91111	596.025	35.6719
107	Chordata	Aves	Passeriformes	Domestic Canary	Serinus canaria	6396	0.594121	3.12695	9.47467	0.203252	1.50094	14.6498	2.43902	191.228	55.8816	3868	7.60083	6.25646	10.6774	2.61117	3.51603	29.5502	2.92141	735.208	43.3304
108	Other	Other	Other	Two-spotted Spider Mite	Tetranychus urticae	5019	2.19167	0.83682	0.0199243	0.358637	0.537956	8.20881	0.0597729	144.411	30.7311	3951	7.54239	1.82232	0.0506201	0.961782	1.59453	14.9329	0.10124	298.687	29.5208
109	Arthropoda	Insecta	Diptera	Black Soldier Fly	Hermetia illucens	12642	4.41386	0.363866	0.174023	0.371777	0.522069	8.71698	4.50878	258.102	39.831	7340	7.52044	1.3079	0.231608	1.22616	1.41689	19.1417	1.44414	455.374	29.2696
110	Magnoliophyta	Magnoliopsida	Fabales	Garden Pea	Pisum sativum	15548	4.63725	3.51814	0.430924	1.04193	2.29612	29.9717	1.45999	317.226	34.3706	16339	7.47904	4.02717	0.18361	1.59128	1.37707	24.5303	1.25467	506.953	32.5274
111	Other	Other	Other	Common Liverwort	Marchantia polymorpha	9282	6.83042	10.6658	11.7324	2.77957	8.39259	43.2989	10.3534	760.158	50.6399	9125	7.37534	4.49315	2.63014	3.87945	1.91781	20.526	5.68767	712.354	43.321
112	Magnoliophyta	Liliopsida	Poales	Australian Wild Rice	Oryza meridionalis	14177	2.18664	4.93757	6.84912	0.740636	3.59738	40.8479	7.42047	288.394	52.684	17359	7.35641	4.08434	2.62112	1.87223	2.42525	30.9926	6.86675	620.091	42.5711
113	Magnoliophyta	Liliopsida	Poales	Purple False Brome	Brachypodium distachyon	17040	5.36385	3.83803	10.358	1.49648	1.87207	42.1948	10.3873	569.513	52.2297	16680	7.35012	3.1295	1.79257	1.33693	0.995204	27.8537	6.58273	651.328	41.1314
114	Other	Other	Other	Penis Worm	Priapulus caudatus	9297	0.301172	1.95762	0.129074	0.333441	1.24771	8.71249	5.06615	118.076	46.0999	5757	7.34758	15.0773	3.30033	6.96543	7.22599	38.2317	21.2263	718.647	42.0598
115	Other	Other	Other	Robusta Coffee	Coffea canephora	7040	8.29545	5.79545	4.20455	1.5767	3.80682	43.6364	2.64205	453.748	40.7464	7839	7.32236	3.53361	1.68389	1.60735	1.77319	31.3816	1.64562	452.346	36.9521
116	Other	Other	Other	Golden Eagle	Aquila chrysaetos chrysaetos	8520	0.387324	6.6784	17.8404	0.340376	4.24883	29.1432	3.34507	167.836	62.7719	5912	7.29026	8.42355	15.5954	2.08051	5.70027	39.3099	5.29432	683.53	44.3631
117	Nematoda	Secernentea	Rhabditida	Caenorhabditis elegans	Caenorhabditis elegans	10794	1.97332	0.731888	0.176024	0.435427	0.213081	5.95701	0.935705	104.972	38.0591	11939	7.27867	1.90133	0.871095	1.24801	0.477427	19.5494	0.896222	220.888	28.7451
118	Other	Other	Other	Black Cottonwood	Populus trichocarpa	19421	6.92549	6.00896	2.05963	1.46748	3.50651	39.9362	2.17291	381.297	38.1348	21801	7.2749	3.82551	0.816476	2.04578	2.04119	28.4987	1.77056	454.849	35.5947
119	Chordata	Aves	Passeriformes	Great Tit	Parus major	7631	1.1925	7.15503	17.6255	0.340716	2.88298	21.8844	3.49889	238.544	57.4587	4593	7.27194	7.96865	13.9342	2.52558	4.65926	33.1156	3.35293	630.795	44.7369
120	Magnoliophyta	Liliopsida	Poales	Nivara Rice	Oryza nivara	14292	1.56731	4.92583	7.07389	0.63672	3.82732	43.094	6.94095	241.22	54.2336	14765	7.213	4.15171	1.61869	1.78801	2.07924	33.3762	6.23772	613.972	41.5944
121	Other	Other	Other	Peach	Prunus persica	15558	8.94717	13.6393	2.71243	2.13395	7.08317	47.6604	3.01453	489.998	38.9803	14957	7.18058	6.58555	0.969446	2.22638	3.12228	32.1522	1.61129	479.989	35.0644
122	Chordata	Reptilia	Squamata	Indian Cobra	Naja naja	7534	1.2344	2.80064	6.5304	0.451287	2.20334	20.8123	4.26068	208.101	51.8775	5504	7.1766	6.97674	7.83067	2.90698	4.37863	31.6679	4.19695	586.63	39.7818
123	Magnoliophyta	Liliopsida	Poales	Leersia	Leersia perrieri	12585	1.90703	2.65395	4.86293	0.468812	2.01828	37.799	6.56337	236.601	53.0318	13589	7.11605	2.25918	1.43498	1.06704	1.33932	29.3914	5.87976	587.048	41.7214
124	Chordata	Mammalia	Artiodactyla	Berkshire Pig	Sus scrofa berkshire	27509	0.596169	1.95936	7.23036	0.290814	1.34865	11.7525	2.31924	268.645	58.9528	21690	7.11388	8.23882	15.1176	2.38359	5.72614	31.7381	6.26095	1180.23	46.3736
125	Chordata	Reptilia	Squamata	Argentine Tegu	Salvator merianae	9077	0.969483	2.75421	7.68977	0.363556	2.18134	23.8295	6.77537	252.727	51.6978	5474	7.10632	6.24772	7.50822	2.32006	4.14688	31.4943	5.20643	752.234	41.5259
126	Chordata	Mammalia	Primates	Long-tailed Macaque	Macaca fascicularis	23843	0.897538	2.45774	7.93944	0.314558	1.45535	15.644	2.71358	202.259	56.4681	17374	7.06228	7.49396	12.795	2.16415	6.06654	38.2123	4.74847	755.377	44.0122
127	Magnoliophyta	Magnoliopsida	Fabales	Soybean	Glycine max	27936	8.16509	6.39318	1.84708	2.85295	3.79439	45.9515	3.53666	531.421	37.5195	25856	7.06219	3.07859	0.79672	2.44817	1.76748	31.0721	1.50835	490.98	32.9874
128	Other	Other	Other	Wild Olive Tree	Olea europaea sylvestris	6653	8.71787	5.54637	2.31475	1.57824	3.29175	28.5135	2.23959	524.794	36.7238	6596	7.01941	3.80534	1.16737	1.37962	2.16798	19.5421	1.48575	501.69	34.8792
129	Other	Other	Other	Almond	Prunus dulcis	7315	7.36842	14.6275	2.65208	1.5311	7.90157	48.7902	2.67943	408.844	40.5023	7374	7.01112	6.44155	0.895037	1.92568	3.41741	32.3976	1.77651	513.225	35.2438
130	Magnoliophyta	Liliopsida	Poales	Sorghum	Sorghum bicolor	15600	4.33333	7.30769	10.7821	2.28846	3.41667	47.1218	11.6154	575.012	54.05	15985	6.96903	5.1173	1.94557	2.74007	1.89553	34.5074	7.57585	688.15	40.4771
131	Other	Other	Other	Tomato	Solanum lycopersicum	10726	4.23271	1.7714	1.20269	1.79004	1.72478	29.1441	0.745851	284.464	34.2688	10596	6.92714	1.91582	0.896565	1.51944	1.00982	24.6886	1.07588	500.303	33.9828
132	Chordata	Mammalia	Carnivora	Giant Panda	Aedes albopictus	3210	10.8411	5.63863	2.58567	3.86293	2.9595	20.3738	9.12773	1653.9	44.0511	3161	6.89655	2.4043	0.885796	1.20215	1.10724	18.7599	5.44132	580.215	40.643
133	Other	Other	Other	Spreading Earthmoss	Physcomitrium patens	38918	3.82599	5.96639	5.36256	0.791408	3.91593	30.0144	6.40835	401.582	48.833	30772	6.89588	4.87131	1.04641	2.43078	2.27155	18.5786	3.71442	516.968	40.8045
134	Arthropoda	Insecta	Diptera	Malaria Mosquito	Anopheles albimanus	3836	2.50261	2.37226	0.599583	0.364964	1.12096	18.7956	11.1575	219.322	49.3734	2874	6.88935	5.42797	2.57481	1.2874	4.38413	32.3939	14.6834	574.235	43.1725
135	Other	Other	Other	Indian Glassy Fish	Parambassis ranga	11777	0.993462	4.47482	1.62181	0.653817	3.37098	22.6289	5.20506	206.8	49.2128	7659	6.86774	10.2233	5.53597	2.37629	6.38465	43.9875	9.5835	629.208	39.9158
136	Arthropoda	Insecta	Diptera	Hessian Fly	Mayetiola destructor	7760	4.4201	2.24227	0.0257732	0.721649	3.44072	24.1108	2.20361	189.321	32.0138	6108	6.84348	5.1408	0.147348	1.58808	6.12312	37.9175	1.88278	292.487	29.3664
137	Nematoda	Secernentea	Rhabditida	Caenorhabditis briggsae	Caenorhabditis briggsae	6581	2.30968	0.926911	0.273515	0.349491	0.410272	7.77997	0.835739	114.187	38.9675	8611	6.81686	1.89293	0.929044	0.824527	0.476135	15.7473	0.661944	224.88	32.8339
138	Chordata	Mammalia	Artiodactyla	Large White Pig	Sus scrofa largewhite	29131	0.6076	1.77817	6.89987	0.257458	1.37311	11.3213	2.25876	263.235	58.6011	22786	6.81559	7.33345	13.8155	2.09778	5.08646	30.4617	5.59554	1115.59	46.1402
139	Chordata	Mammalia	Artiodactyla	Hampshire Pig	Sus scrofa hampshire	28548	0.672551	1.82149	6.69399	0.283733	1.18747	10.9079	2.1963	265.697	58.6114	22233	6.7962	7.64629	13.7543	2.09598	5.34341	30.2973	5.39288	1124.06	46.4314
140	Other	Other	Other	Postman Butterfly	Heliconius melpomene	6385	1.61316	0.767424	0.54816	1.04933	0.861394	10.6656	2.9444	183.665	35.0986	5667	6.79372	2.55867	1.04112	4.2174	3.21158	32.4157	3.35274	601.786	30.3804
141	Magnoliophyta	Liliopsida	Poales	Latin American Wild Rice	Oryza glumipatula	14265	1.95584	6.00771	7.97757	0.83421	4.15002	44.2131	8.19488	285.66	53.303	14380	6.7872	3.77608	1.98192	1.68985	2.30181	30.8901	5.9388	568.557	41.8525
142	Chordata	Mammalia	Primates	Sumatran Orangutan	Pongo abelii Susie	11694	0.42757	1.61621	7.91004	0.213785	1.2314	13.0409	2.79631	153.536	58.5655	9405	6.71983	6.54971	14.1414	2.0202	3.78522	32.589	4.79532	732.679	44.6687
143	Other	Other	Other	Water Flea	Daphnia magna	11064	8.69487	5.35973	3.06399	2.02458	4.15763	29.3474	8.47795	803.67	40.0104	11902	6.71316	4.09175	1.84843	1.41993	3.36918	28.1045	5.23441	569.782	36.7031
144	Magnoliophyta	Liliopsida	Poales	Green Foxtail	Setaria viridis	17886	4.48954	5.38969	14.0445	1.12937	2.39852	42.1	12.3281	516.406	54.766	17487	6.66781	3.8257	1.93286	1.40104	1.15514	27.8721	7.53131	611.291	41.9664
145	Chordata	Aves	Passeriformes	New Caledonian Crow	Corvus moneduloides	6454	1.20855	8.32042	20.9637	0.402851	4.18345	25.4106	4.88069	246.446	58.2601	4441	6.64265	7.13803	16.4603	1.75636	4.54853	30.4211	4.05314	622.12	46.475
146	Arthropoda	Insecta	Diptera	Malaria Mosquito	Anopheles sinensis	3267	1.62228	0.397919	0.306091	0.122436	0.367309	9.82553	5.87695	168.409	46.5153	2876	6.64117	2.08623	1.87761	0.730181	2.85118	27.9903	9.59666	487.736	39.2988
147	Chordata	Reptilia	Squamata	Common Wall Lizard	Podarcis muralis	6661	1.48626	4.20357	8.67738	0.555472	3.22774	25.0563	5.6448	248.046	50.4324	4624	6.63927	7.5692	8.8019	2.48702	4.28201	36.3971	5.38495	622.239	42.9029
148	Chordata	Aves	Galliformes	Japanese Quail	Coturnix japonica	4441	1.46363	5.51678	11.4389	0.247692	1.82391	16.8656	2.63454	241.515	51.384	2985	6.63317	8.37521	13.9363	2.17755	4.95812	34.1374	4.1206	624.128	43.954
149	Magnoliophyta	Liliopsida	Poales	Red Rice	Oryza punctata	12079	1.34945	3.84138	5.37296	0.579518	2.95554	39.7467	5.88625	199.265	55.1459	12638	6.62288	3.04637	1.02073	1.26602	1.49549	29.6962	5.62589	533.656	40.7863
150	Other	Other	Other	Beet	Beta vulgaris	12528	10.8716	6.39368	2.60217	2.68997	3.6159	35.704	1.55651	666.41	35.2432	13162	6.61754	3.72284	2.21091	1.9374	1.88421	22.8841	1.48914	546.938	34.1968
151	Magnoliophyta	Liliopsida	Poales	Weeping Lovegrass	Eragrostis curvula	9605	3.9771	3.7064	7.16294	0.780843	2.14472	36.9703	7.35034	422.484	57.215	12832	6.50717	3.51465	1.59757	1.18454	1.2313	25.3039	4.83946	600.925	40.7576
152	Other	Other	Other	Southern Ostrich	Struthio camelus australis	8311	1.39574	1.7928	4.66851	0.397064	0.709903	13.6446	2.35832	221.47	48.2765	4893	6.39689	4.57797	7.52095	1.88024	3.0656	29.6546	5.27284	663.191	42.3869
153	Other	Other	Other	Blood Fluke Snail	Biomphalaria glabrata	18387	0.978953	1.58264	0.152282	0.630881	0.636319	8.30478	0.881057	137.93	36.7335	9953	6.37999	7.11343	1.20567	2.05968	1.94916	27.7102	1.36642	656.929	31.3167
154	Chordata	Mammalia	Rodentia	Brown Rat	Rattus norvegicus	23688	1.16093	2.77356	7.32861	0.325059	2.00523	13.3105	4.08224	236.626	55.8998	16866	6.3797	10.5241	10.9155	2.39535	6.68208	34.2286	8.30665	776.423	45.1739
155	Other	Other	Other	Gray Short-tailed Opossum	Monodelphis domestica	10783	1.30761	3.44987	13.1874	0.621348	3.07892	18.8816	3.63535	246.794	50.0915	6891	6.35612	5.16616	14.2795	2.10419	4.65825	31.2872	3.93267	568.437	42.6836
156	Magnoliophyta	Magnoliopsida	Fabales	Barrel Medic	Medicago truncatula	11891	6.12228	6.65209	0.462535	1.28669	3.13683	40.6694	1.77445	353.923	33.9417	12417	6.28976	2.37578	0.257711	1.37714	1.16775	26.7698	0.92615	403.619	31.3445
157	Chordata	Reptilia	Squamata	Eastern Brown Snake	Pseudonaja textilis	6413	0.576953	3.36816	7.7031	0.436613	2.82239	20.474	3.5085	188.266	52.9404	4996	6.22498	6.96557	8.92714	2.92234	4.30344	31.6453	3.86309	576.746	39.4976
158	Chordata	Mammalia	Primates	Philippine Tarsier	Carlito syrichta	5794	0.327925	0.465999	6.02347	0.0690369	0.690369	8.38799	2.36452	118.168	57.2365	4477	6.20952	3.81952	12.0616	1.78691	2.56868	25.6645	4.73531	670.494	44.3448
159	Arthropoda	Insecta	Diptera	Malaria Mosquito	Anopheles stephensi	5146	2.72056	1.86553	1.06879	0.174893	1.36028	22.8138	13.6028	232.655	47.2378	4482	6.13565	4.88621	3.56983	0.513164	4.23918	40.9862	17.046	511.487	41.8432
160	Other	Other	Other	Cassava	Manihot esculenta	13242	7.78583	6.37366	1.06479	1.61607	3.17928	36.422	1.57831	428.188	38.9583	13337	6.13331	3.17913	0.599835	1.70953	1.78451	28.8896	1.10969	403.903	33.4959
161	Arthropoda	Insecta	Hymenoptera	Parasitoid Wasp	Copidosoma floridanum	7681	1.00247	3.51517	0.546804	0.742091	2.68194	22.9918	9.43888	189.495	41.4519	4465	6.11422	10.3695	0.716685	2.23964	8.17469	40.9854	8.21948	456.856	31.1318
162	Other	Other	Other	Dermacentor Tick	Dermacentor silvarum	11879	0.589275	0.70713	0.538766	0.23571	0.395656	11.3225	9.13377	162.944	54.6255	8546	6.06132	4.45823	3.14767	1.97753	2.04774	28.3407	14.2406	703.607	44.8613
163	Other	Other	Other	Common Grape Vine	Vitis vinifera	9283	3.97501	3.77033	1.51891	0.786384	2.15448	23.7639	0.754067	227.933	42.7971	8572	6.0546	3.19645	1.09659	1.22492	2.41484	25.7	0.641624	391.049	36.9055
164	Arthropoda	Insecta	Hymenoptera	Western Honeybee	Apis mellifera	12282	2.95554	5.43885	1.50627	2.24719	4.48624	21.8938	7.90588	281.361	35.8056	6210	6.03865	15.1691	2.07729	9.4847	13.4783	41.6264	7.42351	546.328	24.9247
165	Magnoliophyta	Liliopsida	Poales	Wild Rice	Oryza rufipogon	13369	1.28656	4.68995	7.20323	0.590919	3.54552	42.5537	6.59735	224.899	54.9038	13287	5.95319	2.98788	1.22676	1.40739	1.56544	28.5843	4.96726	508.36	41.1843
166	Other	Other	Other	Sperm Whale	Physeter catodon	7579	0.51458	3.14026	16.6381	0.237498	2.96873	18.8415	5.71315	209.429	59.899	5052	5.93824	6.49248	17.498	1.84086	3.91924	30.6017	6.63104	622.853	46.0622
167	Other	Other	Other	Pink-footed Goose	Anser brachyrhynchus	4891	0.756492	6.64486	15.6001	0.490697	4.04825	20.8137	2.98507	228.617	55.613	3463	5.89085	5.97748	14.0052	1.70373	4.50476	33.959	5.65983	661.298	45.5535
168	Other	Other	Other	Greater Horseshoe Bat	Rhinolophus ferrumequinum	10388	0.490951	2.91683	16.9234	0.288795	2.38737	19.6284	6.32461	228.892	59.244	7141	5.82551	6.24562	18.6669	1.94651	3.80899	31.5502	7.71601	694.421	45.8601
169	Chordata	Aves	Passeriformes	Superb Fairywren	Malurus cyaneus samueli	3099	0.322685	2.29106	7.55082	0.129074	0.613101	12.4879	1.90384	108.794	59.988	3007	5.7865	3.52511	6.51812	1.09744	1.92883	25.4074	2.49418	563.679	42.5355
170	Other	Other	Other	Saltwater Crocodile	Crocodylus porosus	5473	0.584688	2.22912	10.0493	0.255801	1.46172	15.5856	4.82368	198.849	55.3165	3673	5.77185	3.9205	7.59597	2.0147	2.66812	26.4089	4.60114	635.787	41.775
171	Other	Other	Other	Mallard Duck	Anas platyrhynchos	7760	0.979381	10.2191	23.6985	0.322165	6.80412	31.4691	4.23969	222.186	60.8564	5172	5.76179	7.84996	15.3132	1.81748	5.78113	38.7278	4.9884	616.494	45.13
172	Other	Other	Other	Tide Pool Copepod	Tigriopus californicus	5172	2.32019	2.39753	2.5522	0.290023	1.17943	15.8546	2.82289	240.371	46.6384	5192	5.75886	1.36749	2.65794	0.365948	0.905239	18.1048	3.04314	403.27	41.9133
173	Chordata	Reptilia	Testudines	Goode’s Thornscrub Tortoise	Gopherus evgoodei	7051	0.35456	1.37569	11.1332	0.212736	0.765849	16.3523	4.32563	169.226	59.5724	4754	5.74253	2.88178	12.3475	1.7459	2.06142	29.7644	4.56458	722.44	42.992
174	Chordata	Reptilia	Testudines	Painted Turtle	Chrysemys picta bellii	10504	1.00914	1.68507	13.928	0.314166	1.0853	19.9733	5.55027	257.587	55.7004	5891	5.72059	2.83483	12.952	1.71448	2.24071	27.907	4.39654	728.203	43.6293
175	Chordata	Mammalia	Primates	Human	Homo sapiens	55251	0.334836	1.5511	8.54826	0.144794	1.40269	12.7943	2.64611	149.582	59.831	67837	5.69011	5.17564	8.99362	1.83086	3.53494	22.0779	3.80176	631.105	46.8921
176	Chordata	Reptilia	Squamata	Blue-lipped Sea Krait	Laticauda laticaudata	7476	0.989834	2.95613	6.1664	0.468165	2.48796	18.2718	2.76886	204.378	48.9583	5100	5.64706	4.5098	7.58824	2.41176	2.82353	25.4118	2.84314	589.444	39.4055
177	Chordata	Mammalia	Artiodactyla	Rongchang Pig	Sus scrofa rongchang	28601	0.440544	1.58736	6.15713	0.178315	1.07339	9.65351	1.72022	256.638	58.7492	22658	5.6095	6.44805	12.2694	1.84041	4.42228	25.8849	4.76653	1106.76	46.495
178	Other	Other	Other	Clementine	Citrus clementina	7856	6.25	6.0336	1.42566	1.68024	4.16242	40.835	2.95316	373.157	37.0868	8957	5.60456	3.32701	1.02713	1.52953	1.55186	29.2174	1.89796	400.315	34.1802
179	Magnoliophyta	Liliopsida	Poales	Hall's Panicum	Panicum hallii	15090	3.96952	5.11597	15.1425	0.987409	2.82306	42.664	12.3791	463.314	55.8073	14991	5.59002	3.31532	2.24802	1.45421	1.40751	27.5365	6.99086	555.106	42.2076
180	Chordata	Mammalia	Rodentia	Prairie Vole	Microtus ochrogaster	9078	0.264375	0.85922	6.89579	0.0771095	0.738048	10.575	3.30469	140.767	60.2869	7301	5.57458	4.28708	10.2452	1.73949	2.98589	28.2153	5.80742	699.337	46.8611
181	Chordata	Mammalia	Rodentia	Eurasian Red Squirrel	Sciurus vulgaris	5265	0.22792	2.79202	13.7892	0.246914	2.75404	19.2593	4.74834	175.465	62.0171	4280	5.56075	7.42991	13.8084	1.82243	4.81308	30.6075	4.69626	580.507	45.021
182	Other	Other	Other	Narwhal	Monodon monoceros	7763	0.309159	3.07871	15.4837	0.270514	2.82107	18.6526	4.84349	206.329	60.6651	4901	5.52948	6.18241	19.2614	2.10161	3.93797	30.7896	7.38625	701.58	46.0183
183	Magnoliophyta	Magnoliopsida	Fabales	Cowpea	Vigna unguiculata	24727	3.12614	3.09783	0.638978	0.74817	1.85223	26.469	1.88054	236.412	38.5855	20556	5.47285	2.75345	0.277291	1.42051	1.14808	21.2541	0.987546	376.457	33.5469
184	Arthropoda	Insecta	Diptera	Apple Maggot Fly	Rhagoletis pomonella	13177	3.21014	1.29772	0.106246	0.865144	1.74547	19.0787	5.18327	238.998	36.4778	9025	5.4626	2.57064	0.166205	2.37119	3.27978	30.1607	3.73407	382.777	31.3437
185	Chordata	Aves	Galliformes	Wild Turkey	Meleagris gallopavo	6179	0.873928	1.78022	5.40541	0.356045	0.712089	11.4743	1.94206	194.239	51.2151	4684	5.44406	3.92827	9.32963	1.57985	2.9035	28.2878	3.50128	538.65	44.503
186	Other	Other	Other	Flooded Gum	Eucalyptus grandis	10551	4.7768	12.5107	4.58724	0.635011	5.77196	40.8492	4.01858	354.203	48.6438	13704	5.43637	3.76532	0.86836	0.605663	1.29159	18.8631	1.80239	401.326	39.5103
187	Chordata	Mammalia	Artiodactyla	Dromedary Camel	Camelus dromedarius	10427	0.642563	2.9251	17.2916	0.374029	2.64697	19.1042	5.78306	239.702	58.4704	7157	5.42127	4.45717	19.7709	1.78846	2.85036	33.5196	7.18178	684.143	46.5396
188	Chordata	Reptilia	Squamata	Green Anole	Anolis carolinensis	7732	1.61666	3.15572	4.69477	1.02173	2.52199	17.7962	2.32799	198.049	48.9959	5758	5.41855	4.11601	4.41125	1.61514	2.51824	20.9448	1.58041	474.06	39.7499
189	Chordata	Mammalia	Rodentia	Middle East Blind Mole-Rat	Nannospalax galili	8536	0.398313	1.34724	7.88425	0.105436	0.984067	11.2816	2.91706	156.77	59.8409	6960	5.41667	5.66092	11.5948	1.75287	3.33333	25.8477	4.42529	733.648	46.461
190	Chordata	Mammalia	Rodentia	Golden Hamster	Mesocricetus auratus	7851	0.433066	1.59215	7.34938	0.165584	1.22277	11.2852	3.46453	173.105	59.8016	6608	5.40254	5.91707	11.0321	1.60412	3.49576	26.0745	6.704	735.602	47.8548
191	Other	Other	Other	Cucumber	Cucumis sativus	6750	6.05926	3.48148	1.40741	0.385185	1.2	32.2074	0.785185	261.469	38.4249	7255	5.33425	2.70159	0.454859	0.868367	1.95727	28.5045	0.551344	306.817	32.7904
192	Arthropoda	Insecta	Diptera	Oriental Fruit Fly	Bactrocera dorsalis	10914	3.84827	1.09034	0.0183251	0.778816	1.88748	19.6628	7.1193	256.249	34.4046	6636	5.31947	2.66727	0.0753466	3.08921	5.13864	35.2622	6.19349	450.856	27.9144
193	Chordata	Mammalia	Artiodactyla	Wild Yak	Bos mutus	7043	0.681528	1.50504	10.8335	0.383359	0.937101	13.7299	3.67741	205.645	56.2516	4416	5.25362	4.61957	19.2935	2.06069	3.05707	32.2464	6.13678	697.111	45.7249
194	Other	Other	Other	Common Wombat	Vombatus ursinus	10618	0.423809	2.69354	9.81352	0.103598	1.61989	14.3907	2.29798	186.28	56.6077	6703	5.23646	5.32597	13.1732	1.87976	3.89378	26.5553	4.49053	680.709	42.5147
195	Chordata	Mammalia	Artiodactyla	Yarkand Deer	Cervus hanglu yarkandensis	11081	0.91147	2.9149	17.6699	0.487321	2.31026	19.8719	5.8659	258.934	57.0554	7774	5.14536	4.39928	20.2598	2.09673	3.04862	32.4801	6.18729	644.657	47.6021
196	Other	Other	Other	Melon	Cucumis melo	11332	3.32686	4.96823	1.30604	0.591246	2.86798	26.6767	0.803036	191.798	39.5611	10816	5.14053	4.03107	0.490015	1.40533	2.61649	27.4686	0.591716	301.202	34.045
197	Magnoliophyta	Liliopsida	Poales	Wild Rice	Oryza brachyantha	4424	0.768535	2.19259	4.0009	0.180832	1.55967	26.7405	2.2604	127.824	58.7912	5882	5.0833	2.43115	0.66304	0.952057	1.08807	23.3254	3.41721	431.846	39.7384
198	Chordata	Reptilia	Testudines	Three-toed Box Turtle	Terrapene carolina triunguis	7015	0.313614	0.997862	8.75267	0.128297	0.669993	13.913	3.12188	169.552	58.471	4851	5.07112	3.6075	9.29705	1.71099	2.08204	24.5516	3.79303	703.538	42.5511
199	Other	Other	Other	Muscovy Duck	Cairina moschata domestica	6556	1.32703	7.8554	17.4497	0.579622	5.03356	23.9475	3.90482	277.162	55.4908	5276	5.02274	7.71418	11.8461	1.85747	5.66717	33.188	4.92798	617.716	46.6061
200	Magnoliophyta	Liliopsida	Poales	Barth's Rice	Oryza barthii	11237	0.729732	3.74655	5.85566	0.42716	2.79434	39.806	5.47299	169.658	56.1298	10831	5.02262	1.93888	0.461638	0.858646	0.895578	25.0485	3.46228	390.243	40.2332
201	Other	Other	Other	Potato	Solanum tuberosum	20310	3.87494	1.06844	0.837026	0.536681	0.930576	17.8631	0.526834	234.955	36.8242	18697	5.0115	1.00016	0.652511	0.75948	0.663208	17.436	0.812965	388.501	35.2126
202	Chordata	Mammalia	Carnivora	Canada Lynx	Lynx canadensis	10851	0.516081	3.62179	15.2797	0.359414	3.08727	19.9521	5.13317	218.16	59.0728	7217	5.00208	8.74325	24.2344	2.18928	6.2907	37.8551	9.2005	704.699	47.3752
203	Chordata	Mammalia	Rodentia	House Mouse	Mus musculus	26732	0.231932	1.48137	7.19363	0.108484	1.25692	11.9482	3.34805	146.604	59.0745	29079	5.00017	7.73066	9.18188	1.56814	5.12741	27.9308	6.20035	674.35	46.433
204	Chordata	Mammalia	Rodentia	Ryukyu Mouse	Mus caroli	26288	0.224437	1.63573	7.41403	0.117925	1.31619	11.6935	3.08506	147.876	59.0727	28345	4.99206	7.98024	8.9716	1.93685	4.99559	26.6185	5.73999	678.628	46.3839
205	Chordata	Mammalia	Rodentia	Arctic Ground Squirrel	Urocitellus parryii	7043	0.326565	3.03848	13.5596	0.227176	2.11558	17.3932	4.92688	202.186	60.24	4788	4.97076	6.47452	15.0376	2.06767	3.80117	31.5998	5.32581	642.432	45.047
206	Chordata	Mammalia	Primates	Gelada	Theropithecus gelada	6283	0.190992	3.00812	16.855	0.127328	2.62613	19.879	5.61834	184.369	62.5864	4281	4.95211	7.68512	17.1455	1.9388	5.04555	34.1042	5.1857	684.728	44.9963
207	Other	Other	Other	Capitella	Capitella teleta	3236	0.432633	0.339926	0.092707	0.0618047	0.339926	3.80099	0.587145	77.7222	45.344	4225	4.94675	5.46746	0.899408	1.37278	1.39645	28.6627	2.27219	296.913	32.2644
208	Chordata	Mammalia	Carnivora	Red Fox	Vulpes vulpes	9328	0.911235	4.83491	13.7007	0.503859	2.88379	18.2676	4.06304	244.75	54.3992	5366	4.91987	7.71524	18.8222	1.84495	4.9385	32.7618	6.89527	696.19	45.9484
209	Chordata	Mammalia	Carnivora	California Sea Lion	Zalophus californianus	12066	0.73761	4.52511	20.1309	0.389524	3.79579	22.2775	6.4976	258.563	57.2469	8183	4.9004	7.86997	23.4511	2.38299	4.81486	36.2214	8.35879	686.855	47.169
210	Other	Other	Other	Koala	Phascolarctos cinereus	9194	0.891886	3.90472	13.933	0.337176	2.9802	18.2619	4.16576	267.454	52.3279	5367	4.90032	6.11142	13.8439	2.16136	4.04323	26.5698	5.25433	659.46	43.1592
211	Magnoliophyta	Magnoliopsida	Fabales	Common Bean	Phaseolus vulgaris	11664	5.75274	5.34122	0.98594	1.18313	2.66632	36.6598	2.97497	369.801	38.4087	11490	4.8651	2.23673	0.261097	1.16623	0.905135	20.7485	0.957354	347.719	33.4094
212	Chordata	Mammalia	Artiodactyla	Siberian Musk Deer	Moschus moschiferus	8647	0.254423	1.88505	14.0511	0.219729	2.26668	17.3471	4.77622	182.396	62.5191	6111	4.86009	3.10915	19.8331	2.4055	2.43823	30.2733	6.43103	692.66	46.981
213	Other	Other	Other	Platypus	Ornithorhynchus anatinus	9550	0.60733	11.9581	27.1099	0.60733	7.3089	33.2356	5.74869	261.797	59.0948	6510	4.85407	7.78802	32.381	2.25806	5.63748	42.5038	7.38863	702.509	50.9197
214	Arthropoda	Insecta	Hemiptera	Bed Bug	Cimex lectularius	12174	1.89749	0.599639	0.386069	0.402497	0.550353	8.50994	0.911779	174.531	40.5236	7129	4.85342	2.87558	0.224435	1.82354	3.77332	26.3712	0.883714	379.996	27.1041
215	Chordata	Mammalia	Primates	Coquerel's Sifaka	Propithecus coquereli	6573	0.167351	1.38445	12.1558	0.152138	1.49095	15.1073	3.71216	151.508	62.5086	5087	4.8162	3.0863	17.3187	1.78887	2.43759	25.0442	5.52388	629.854	47.1269
216	Chordata	Mammalia	Rodentia	Shrew Mouse	Mus pahari	26113	0.179987	1.88029	7.79305	0.107226	1.59308	12.3578	3.2053	147.654	59.5525	28587	4.79589	8.81869	8.75923	1.93445	5.44653	26.5225	5.93277	660.598	46.4194
217	Chordata	Mammalia	Carnivora	Giant Panda	Ailuropoda melanoleuca	9780	1.01227	3.00613	16.6871	0.347648	2.26994	18.2822	6.21677	255.396	55.7693	6425	4.79377	5.80545	19.7977	1.66537	3.53307	32.0156	7.1751	635.08	47.503
218	Other	Other	Other	Common Hazel	Corylus avellana	15651	1.57178	7.18165	1.05425	1.38649	4.15948	28.1132	1.32899	137.509	40.2075	13688	4.78521	5.50847	0.664816	1.97253	2.20631	32.386	0.986265	286.094	33.9846
219	Chordata	Mammalia	Rodentia	Steppe Mouse	Mus spicilegus	9012	0.63249	3.56192	10.7523	0.266312	2.88504	17.1993	5.53706	251.635	55.1196	5883	4.77647	9.73993	13.2585	2.02278	6.61227	33.6563	7.36019	746.995	45.635
220	Chordata	Mammalia	Rodentia	Ord’s Kangaroo Rat	Dipodomys ordii	6977	0.214992	1.08929	6.75075	0.071664	0.859968	9.30199	2.30758	127.176	58.7741	5728	4.76606	4.0852	11.3827	1.67598	2.3743	23.4986	4.15503	554.178	47.8557
221	Chordata	Mammalia	Rodentia	Algerian Mouse	Mus spretus	27213	0.216808	1.50663	7.44865	0.128615	1.2935	11.5276	3.1529	143.711	59.1994	29381	4.71053	7.11004	8.77438	1.54862	4.6833	26.4184	5.70437	655.306	46.1057
222	Other	Other	Other	Black-legged Tick (Deer Tick)	Ixodes scapularis	12740	0.455259	0.596546	1.01256	0.204082	0.478807	6.45997	3.57143	178.407	53.4453	8818	4.69494	3.54956	4.04854	1.88251	2.15468	18.7231	8.05171	769.792	44.7638
223	Chordata	Aves	Passeriformes	White-rumped Munia	Lonchura striata domestica	7544	0.636267	5.09014	11.1347	0.251856	2.00159	16.9406	2.75716	189.775	64.3416	4228	4.68307	4.4702	7.42668	1.41911	2.43614	20.7427	2.29423	691.165	43.5627
224	Other	Other	Other	Beluga Whale	Delphinapterus leucas	7678	0.742381	3.99844	16.6971	0.351654	3.04767	18.3381	5.50925	246.711	57.7732	4659	4.63619	6.41769	19.9614	1.80296	3.90642	30.4357	6.84696	685.33	46.677
225	Other	Other	Other	Littlebell	Ipomoea triloba	16696	2.28198	3.7494	1.32367	0.688788	2.58745	27.0304	1.138	190.285	41.0527	16424	4.60302	3.67755	0.736727	1.67438	1.79615	30.5772	0.803702	326.606	35.2078
226	Chordata	Mammalia	Carnivora	Meerkat	Suricata suricatta	11508	0.842892	2.72854	13.9816	0.356274	1.9204	16.797	5.12687	235.322	56.7511	8276	4.57951	6.92363	21.3509	1.69164	4.24118	34.0261	7.82987	665.196	47.634
227	Arthropoda	Insecta	Diptera	Queensland Fruit Fly	Bactrocera tryoni	11589	3.33074	0.837001	0.0345155	0.802485	1.85521	17.741	5.97118	223.802	34.2702	6858	4.57859	2.39137	0.0729076	2.49344	3.77661	29.7609	4.70983	369.776	29.0747
228	Other	Other	Other	Asian Longhorned Beetle	Anoplophora glabripennis	8846	0.926973	0.237395	0.0565227	0.452182	0.316527	5.36966	0.881754	121.486	34.7315	6308	4.54978	1.42676	0.174382	1.75967	1.15726	19.4515	1.01458	381.924	26.6105
229	Chordata	Mammalia	Artiodactyla	Chacoan Peccary	Catagonus wagneri	6329	0.0790014	1.76963	10.2544	0.158003	1.75383	15.5475	3.63407	140.635	62.5701	4514	4.49712	4.29774	16.9251	1.57288	2.7027	31.6571	6.62384	593.608	47.2301
230	Other	Other	Other	Red Flour Beetle	Tribolium castaneum	9050	2.96133	0.453039	0.254144	0.38674	0.309392	6.66298	2.38674	172.28	38.1183	7012	4.47804	0.684541	0.199658	0.955505	0.884199	14.0901	1.55448	289.694	28.8263
231	Arthropoda	Insecta	Diptera	Stable Fly	Stomoxys calcitrans	10871	3.33916	0.91068	0.137982	0.717505	2.2537	26.3177	4.39702	227.538	34.5736	6764	4.46481	3.13424	1.04967	1.80367	4.24305	33.6635	2.40982	315.245	28.6092
232	Arthropoda	Insecta	Diptera	Mediterranean Fruit Fly	Ceratitis capitata	12163	3.66686	2.21985	0.024665	1.24147	3.5682	23.8099	5.4674	247.33	33.6335	6755	4.39674	4.44115	0.0592154	3.0644	6.08438	36.9652	3.71577	353.969	27.7837
233	Chordata	Mammalia	Artiodactyla	Domestic Yak	Bos grunniens	8829	0.974063	2.71831	14.3504	0.475705	2.12935	17.216	5.00623	253.629	54.8054	6578	4.34783	4.24141	18.1058	1.79386	2.55397	30.7844	6.62815	596.738	47.6767
234	Chordata	Mammalia	Carnivora	Lion	Panthera leo	5133	0.993571	4.96786	18.8194	0.54549	4.28599	23.3197	6.60432	260.557	57.1806	3331	4.32303	8.94626	21.7052	2.01141	5.25368	33.6836	7.68538	626.145	46.8187
235	Chordata	Mammalia	Carnivora	Domestic Cat	Felis catus	9154	0.928556	5.18899	18.014	0.557133	3.80162	20.9963	6.19401	246.626	56.3157	6620	4.27492	7.71903	22.7341	1.76737	5.45317	34.0785	8.05136	600.246	48.563
236	Other	Other	Other	Western Corn Rootworm	Diabrotica virgifera	12536	1.99426	0.694001	0.0558392	0.725909	0.622208	7.93714	0.901404	157.767	32.5329	9047	4.23345	1.70222	0.154747	2.277	1.19377	14.6678	0.773737	332.38	26.3109
237	Other	Other	Other	Water Flea	Daphnia pulex	2807	2.77877	1.31813	0.570004	0.427503	0.605629	11.9344	2.28001	219.239	38.4837	3608	4.21286	1.77384	1.44124	0.554324	1.66297	24.4734	3.10421	277.617	33.307
238	Other	Other	Other	Leech	Helobdella robusta	2333	0.857265	2.87184	0.0428633	1.41449	2.14316	15.7737	0.685812	117.698	31.8149	2876	4.20723	17.733	0.104312	10.4312	10.8484	53.79	11.057	360.926	28.6962
239	Arthropoda	Insecta	Diptera	Malaria Mosquito	Anopheles darlingi	305	1.96721	1.96721	0.655738	0	1.63934	17.0492	9.18033	163.603	48.5564	192	4.16667	5.20833	0.520833	0.520833	4.16667	23.9583	11.9792	417.255	45.5987
240	Arthropoda	Insecta	Diptera	Malaysian Fruit Fly	Bactrocera latifrons	11579	3.35089	0.941359	0	0.880905	1.65817	18.1967	5.4927	223.408	34.2561	6678	4.14795	2.21623	0.104822	1.66217	3.06978	30.0988	4.01318	334.153	28.8164
241	Other	Other	Other	Chara	Chara braunii	17190	3.98487	16.9459	10.925	3.13554	13.1414	28.5748	11.6579	783.894	52.8327	17261	4.09015	18.7822	10.8105	2.49696	12.4095	31.7595	11.3493	570.818	49.8223
242	Nematoda	Secernentea	Rhabditida	Caenorhabditis remanei	Caenorhabditis remanei	1004	0.199203	0.298805	0	0.0996016	0.0996016	2.78884	0.298805	41.8197	41.2062	1250	4.08	1.28	0.64	0.16	0.08	11.04	0.8	151.597	30.5653
243	Nematoda	Secernentea	Rhabditida	Caenorhabditis japonica	Caenorhabditis japonica	3720	1.10215	0.510753	0.107527	0.188172	0.268817	7.7957	1.26344	94.0618	41.9215	3830	4.07311	1.77546	0.939948	0.496084	0.835509	25.5352	1.40992	185.993	32.21
244	Other	Other	Other	Criollo Cacao	Theobroma cacao criollo	14514	3.27959	2.58371	1.57779	0.440954	2.28056	25.5409	0.70277	192.333	39.8249	11966	4.06151	1.38726	0.484707	0.827344	0.952699	19.3716	0.526492	278.468	35.2736
245	Chordata	Reptilia	Testudines	Pinta Island Tortoise	Chelonoidis abingdonii	2805	0.213904	0.57041	4.63458	0.142602	0.427807	10.0891	2.38859	116.839	58.9294	2019	4.06142	3.0213	7.97424	1.3373	1.38683	22.1397	2.87271	604.409	42.6824
246	Chordata	Mammalia	Carnivora	American Black Bear	Ursus americanus	5135	0.525803	1.46056	11.0419	0.136319	0.915287	12.814	3.89484	181.051	59.989	3546	4.03271	4.54033	21.5736	1.52284	2.87648	27.1856	6.79639	653.534	48.3785
247	Other	Other	Other	Emerald Ash Borer	Agrilus planipennis	10738	2.4865	0.521512	0.065189	0.419072	0.465636	10.8959	1.95567	198.842	32.703	6952	4.02762	1.05006	0.273303	1.40967	1.75489	22.9718	1.48159	332.182	26.9527
248	Other	Other	Other	White Yam	Dioscorea rotundata	33878	2.72743	3.82254	1.15709	1.05378	2.35846	18.9061	1.05673	205.073	43.4877	26083	3.9796	3.55404	0.348886	2.2275	1.87095	20.7952	0.923973	277.981	38.4371
249	Magnoliophyta	Magnoliopsida	Brassicales	Saltwater Cress	Eutrema salsugineum	6944	4.01786	2.83698	0.0720046	0.388825	1.5553	33.5685	0.691244	208.36	38.6543	7639	3.96649	2.63123	0.0261814	0.71999	1.28289	32.0461	0.968713	261.314	32.8349
250	Other	Other	Other	Common Fig	Ficus carica	8374	2.43611	10.5684	1.28971	1.81514	8.62193	40.375	1.23	180.794	40.2455	7918	3.96565	6.42839	0.69462	2.94266	3.35943	32.003	0.934579	274.536	36.3528
251	Magnoliophyta	Magnoliopsida	Fabales	Mung Bean	Vigna radiata	6947	2.69181	1.9001	0.575788	0.359868	1.10839	22.5133	1.61221	190.035	40.3762	6340	3.94322	1.34069	0.11041	0.914826	0.835962	19.0536	0.867508	291.734	34.6047
252	Other	Other	Other	Tuatara	Sphenodon punctatus	4842	0.247831	0.846758	4.60553	0.0619579	0.454358	10.822	2.3544	121.834	55.8364	3149	3.93776	3.27088	9.05049	1.55605	1.58781	24.4522	4.66815	575.719	43.9084
253	Other	Other	Other	Domestic Horse	Equus caballus	8908	1.05523	2.57072	12.6291	0.258195	1.86349	15.5366	4.33318	222.233	54.4199	6573	3.80344	2.9819	15.9897	1.20189	2.23642	23.8856	4.99011	544.526	47.498
254	Chordata	Mammalia	Primates	Common Marmoset	Callithrix jacchus	13551	0.494428	2.13268	9.18751	0.199247	1.63088	14.2056	2.8116	169.939	56.5813	7606	3.74704	4.43071	9.91323	1.23587	2.77413	22.9161	3.28688	455.864	45.4626
255	Other	Other	Other	Deer Tick	Ixodes scapularis	1539	1.29955	1.81936	0.844704	0.844704	1.03964	10.9812	4.35348	196.873	50.9267	2031	3.69276	2.51108	2.31413	1.23092	1.96947	27.1787	9.55194	465.062	44.598
256	Arthropoda	Insecta	Diptera	Sand Fly	Phlebotomus papatasi	2096	2.3855	0.477099	0.0477099	0.19084	0.28626	4.3416	0.477099	99.4308	39.4778	1669	3.59497	0.599161	0.299581	0.539245	1.19832	17.5554	0.539245	208.425	31.8014
257	Other	Other	Other	European Rabbit	Oryctolagus cuniculus	8977	0.52356	2.50641	11.3624	0.211652	2.22792	15.0273	4.41127	198.56	56.848	7117	3.55487	6.14023	18.7017	1.12407	3.76563	29.0712	8.00899	545.977	50.1288
258	Other	Other	Other	Donkey	Equus asinus asinus	4044	0.37092	2.79426	15.8506	0.272008	2.6459	18.5213	3.98121	174.261	61.5895	1589	3.52423	3.58716	21.2712	1.38452	1.76211	23.7885	6.04154	603.841	50.4935
259	Chordata	Mammalia	Carnivora	Polar Bear	Ursus maritimus	5703	0.771524	1.59565	7.13659	0.298089	0.876732	10.8189	2.57759	209.823	53.4525	4159	3.51046	4.92907	14.7872	1.63501	2.9334	28.0596	6.01106	646.975	45.6912
260	Other	Other	Other	Persian Walnut	Juglans regia	8856	2.04381	4.77642	1.59214	0.248419	1.94219	25.7453	1.46793	171.973	43.527	9046	3.40482	2.58678	0.707495	1.23812	1.08335	21.5233	1.03913	271.486	36.5736
261	Arthropoda	Insecta	Hymenoptera	Aphid Wasp	Aphidius gifuensis	10307	1.77549	5.74367	0.106724	3.54128	7.52886	45.5322	2.49345	251.677	26.4623	6220	3.34405	10.6913	0.096463	6.31833	14.5177	66.6559	1.49518	482.625	19.2606
262	Arthropoda	Insecta	Diptera	House Fly	Musca domestica	9116	3.27995	0.866608	0.109697	0.625274	2.65467	26.4919	4.59631	209.788	34.8037	6040	3.2947	1.75497	0.430464	1.0596	3.26159	33.0132	2.10265	265.2	28.1456
263	Magnoliophyta	Liliopsida	Poales	Asian Rice	Oryza sativa	20069	1.43007	3.80687	5.27181	0.642782	2.5512	37.5505	5.25686	217.565	55.0898	24550	3.29124	1.95519	1.01426	1.02648	1.06721	21.7597	3.60896	329.877	42.3135
264	Arthropoda	Insecta	Diptera	Tsetse Fly	Glossina fuscipes	10845	2.1669	2.98755	0.0737667	1.29092	4.09405	19.124	2.86768	232.174	30.437	6445	3.25834	4.28239	0.124127	1.79984	4.08068	24.5151	1.89294	342.725	28.3311
265	Other	Other	Other	Irish Moss	Chondrus crispus	255	1.17647	5.4902	8.23529	0.784314	0	7.45098	5.4902	236.047	53.5344	1671	3.2316	3.41113	2.81269	1.13704	0.5386	9.03651	7.66008	365.732	46.2942
266	Other	Other	Other	Monarch Butterfly	Danaus plexippus	9569	0.825583	0.428467	0.26126	0.271711	0.334413	6.89727	2.96792	133.625	35.737	6724	3.22725	1.85901	1.04105	1.5467	1.51695	24.7769	2.20107	361.63	29.0832
267	Arthropoda	Insecta	Diptera	Scuttle Fly	Megaselia scalaris	2566	3.19564	0.506625	0.155885	0.35074	0.896337	9.11925	0.194856	167.677	34.0252	1426	3.22581	0.280505	0.140252	0.350631	0.771388	10.7994	0.140252	213.783	29.5365
268	Nematoda	Secernentea	Rhabditida	Caenorhabditis brenneri	Caenorhabditis brenneri	1351	0.444115	0.0740192	0.0740192	0.0740192	0.148038	2.81273	0.222058	45.2694	40.7551	1803	3.21686	0.942873	0.942873	0.277316	0.166389	13.5885	0.332779	148.889	30.2908
269	Magnoliophyta	Magnoliopsida	Brassicales	False Flax	Camelina sativa	32913	1.60727	4.32656	0.240027	0.458785	2.8469	36.7757	0.638046	155.633	38.1195	31438	3.20949	2.06438	0.104969	0.88428	1.11648	30.2818	0.69979	245.734	33.2098
270	Magnoliophyta	Liliopsida	Poales	Foxtail Millet	Setaria italica	8298	2.50663	2.41022	6.83297	0.445891	1.39793	27.826	5.80863	288.043	54.4271	11794	3.17958	1.91623	0.83941	0.737663	0.559607	18.1024	4.51925	342.867	41.9718
271	Chordata	Mammalia	Primates	Olive Baboon	Papio anubis Panubis1	8384	0.799141	2.6479	7.58588	0.357824	1.51479	13.0606	2.61212	190.329	52.4435	6666	3.15032	4.9955	8.0258	1.17012	3.37534	22.5173	2.67027	419.02	43.8466
272	Other	Other	Other	Taurus Scarab Beetle	Onthophagus taurus	10324	2.16002	0.658659	0.116234	0.968617	0.658659	11.6525	2.3828	178.203	33.1735	6858	3.10586	1.21027	0.0437445	1.86643	2.21639	24.2782	0.947798	268.216	22.3856
273	Magnoliophyta	Liliopsida	Poales	Tausch's Goatgrass	Aegilops tauschii	100730	1.88226	1.39581	5.00645	0.442768	0.800159	20.2124	5.01638	280.624	50.5433	123373	3.08333	1.43792	0.837298	0.675188	0.546311	15.8163	3.72367	354.934	44.3764
274	Other	Other	Other	Mouse Whipworm	Trichuris muris	5131	2.29975	0.604171	0.155915	0.467745	0.194894	5.82732	3.76145	251.77	47.1203	4228	3.05109	0.685904	0.118259	0.591296	0.567644	7.78146	4.58846	326.979	42.3751
275	Chordata	Mammalia	Rodentia	Alpine Marmot	Marmota marmota	3022	0.363997	1.09199	5.36069	0.264725	0.628723	8.43812	2.31635	146.696	57.7398	2333	2.95757	4.37205	13.8448	1.58594	2.70039	24.7321	3.7291	508.303	45.4849
276	Magnoliophyta	Liliopsida	Poales	Maize (B73)	Zea mays	34189	0.602533	2.63828	7.70423	0.391939	1.33961	28.7987	7.64573	207.958	55.7984	30293	2.93467	2.44281	1.24451	0.861585	0.950715	23.0581	4.69415	322.963	43.1682
277	Arthropoda	Insecta	Hymenoptera	Leafcutter Ant	Atta cephalotes	451	1.10865	0.665188	0	0.221729	0.665188	4.43459	0.665188	75.0887	39.3227	922	2.92842	6.61605	0.10846	3.47072	2.27766	20.1735	1.84382	238.296	25.0654
278	Arthropoda	Insecta	Hemiptera	Pea Aphid	Acyrthosiphon pisum	14504	1.17899	2.80612	0.379206	2.22697	2.04771	25.9377	9.19746	245.46	35.4796	8630	2.89687	5.38818	0.590962	4.32213	4.05562	40.927	3.08227	395.206	24.3687
279	Other	Other	Other	Salmon Louse	Lepeophtheirus salmonis	6619	2.55326	0.982021	0.317268	0.936697	1.29929	18.2656	1.3144	237.306	34.5643	5384	2.8789	0.594354	0.742942	1.30015	0.705795	13.6516	0.278603	529.537	29.9304
280	Magnoliophyta	Liliopsida	Poales	Fonio	Digitaria exilis	389	5.39846	4.11311	4.37018	0.771208	2.31362	30.3342	7.71208	673.383	54.0415	313	2.8754	1.27796	1.27796	1.91693	2.23642	12.4601	4.15335	366.224	46.7254
281	Magnoliophyta	Magnoliopsida	Brassicales	Rapeseed	Brassica napus	18715	3.00294	4.2693	0.438151	0.582421	2.25488	40.3633	1.04194	224.577	39.2411	21491	2.75929	1.81937	0.255921	0.804988	0.879438	28.4956	0.76311	238.513	32.6251
282	Other	Other	Other	Sea Squirt	Ciona intestinalis	8777	0.592458	0.284835	0.250655	0.170901	0.216475	3.1218	0.512704	96.0819	37.3736	5963	2.71675	0.972665	0.234781	0.553413	0.285091	8.04964	0.821734	221.669	34.4706
283	Other	Other	Other	Red Alga	Galdieria sulphuraria	3101	0.773944	0.225734	0.0644953	0	0.096743	5.44985	0.290229	73.296	36.1834	3335	2.66867	1.10945	0.029985	1.25937	0.929535	8.72564	0.23988	157.918	33.0359
284	Other	Other	Other	Trichoplax	Trichoplax adhaerens	152	0	0.657895	0	0	0	1.97368	0	44.3553	40.607	308	2.5974	0.324675	0	0.974026	0.649351	11.3636	0	210.565	30.3915
285	Magnoliophyta	Liliopsida	Poales	Wild Emmer Wheat	Triticum dicoccoides	114430	1.49174	0.892249	2.39972	0.302368	0.409858	14.2917	2.80958	225.555	49.2919	133994	2.55758	1.21423	0.485096	0.374644	0.4239	13.932	2.93297	305.215	44.1202
286	Arthropoda	Insecta	Hymenoptera	White Butterfly Wasp	Cotesia glomerata	12963	1.26514	2.66142	0.146571	1.87457	3.07028	22.7108	2.19085	202.411	31.2509	7278	2.50069	5.20747	0.0961803	4.49299	5.61968	33.0998	1.14042	264.989	23.3643
287	Chordata	Mammalia	Carnivora	Basenji Dog	Canis lupus familiaris basenji	10477	0.467691	5.81273	13.5249	0.238618	3.6079	17.2187	3.1593	169.206	58.9868	7959	2.48775	4.6237	13.1047	1.19362	2.94007	20.9323	3.75675	361.319	47.6788
288	Chordata	Mammalia	Carnivora	Great Dane	Canis lupus familiaris greatdane	10293	0.514913	5.75148	13.7861	0.155445	3.96386	17.7596	3.58496	166.7	59.6418	8041	2.48725	4.37756	13.0705	0.957592	2.77329	20.7561	3.79306	354.802	47.5702
289	Magnoliophyta	Magnoliopsida	Brassicales	Haller's Rockcress	Arabidopsis halleri	19440	1.46091	1.76955	0.0668724	0.257202	1.10082	23.1842	0.277778	108.236	38.1734	16892	2.4035	1.50959	0.0355198	0.550556	0.515037	20.27	0.408477	176.577	32.7655
290	Other	Other	Other	Banana	Musa acuminata	19772	1.24924	3.71232	2.65527	0.166903	2.48331	22.5319	1.22395	154.118	51.2967	16280	2.32187	1.70762	0.399263	0.595823	0.952088	16.3145	0.964373	236.542	39.1737
291	Other	Other	Other	Hemp	Cannabis sativa	11327	0.874018	1.77452	0.308996	0.282511	1.41255	14.0814	0.22954	192.733	37.9632	9447	2.3182	1.55605	0.179951	1.11146	1.32317	17.3388	0.243464	349.639	31.9799
292	Other	Other	Other	Malayan Filarial Worm	Brugia malayi	4267	0.515585	0.679634	0.117178	0.257792	0.562456	6.67917	0.398406	89.8749	35.837	3347	2.30057	2.30057	0.059755	0.59755	1.49388	17.1198	0.537795	175.993	30.3773
293	Magnoliophyta	Magnoliopsida	Brassicales	Alpine Rockcress	Arabis alpina	9789	0.837675	1.61406	0.153233	0.18388	1.01134	24.8544	0.316682	97.0102	38.1939	10002	2.28954	0.84983	0.039992	0.329934	0.409918	16.1668	0.4999	162.434	32.8202
294	Arthropoda	Insecta	Hemiptera	Corn Leaf Aphid	Rhopalosiphum maidis	9940	0.784708	2.35412	0.261569	1.25755	1.91147	24.004	8.89336	196.326	35.1204	6097	2.26341	5.65852	0.426439	5.10087	3.96917	40.2821	3.39511	347.173	22.7348
295	Chordata	Mammalia	Rodentia	Lesser Egyptian Jerboa	Jaculus jaculus	4229	0.0709388	1.01679	6.00615	0.118231	1.15867	9.60038	2.34098	112.18	59.7317	3368	2.19715	1.90024	5.64133	0.920428	1.39549	13.9549	1.54394	270.137	48.5029
296	Other	Other	Other	Oriental Scops Owl	Otolemur garnettii	2657	0.0752729	0.52691	5.15619	0	0.978547	10.0113	1.656	95.373	58.7274	2278	2.19491	1.31694	5.31168	0.790167	1.18525	12.072	1.44864	227.112	45.4206
297	Arthropoda	Insecta	Diptera	Southern House Mosquito	Culex quinquefasciatus	849	1.41343	0.235571	0.235571	0.235571	0.471143	11.3074	4.82921	109.007	45.0817	1519	2.17248	0.789993	0.394997	0.460829	1.18499	20.0132	4.73996	179.078	36.226
298	Arthropoda	Insecta	Hemiptera	Kissing Bug	Rhodnius prolixus	2585	0.425532	0.154739	0	0.309478	0.193424	5.80271	0.502901	98.8615	34.3425	2438	2.09188	0.820345	0.0410172	0.902379	1.23052	18.0476	0.164069	168.385	28.1744
299	Arthropoda	Insecta	Hemiptera	Yellow Sugarcane Aphid	Sipha flava	10479	1.35509	2.78653	0.534402	0.982918	1.79406	23.1224	12.1576	215.296	37.3376	6480	2.00617	4.44444	0.478395	3.08642	2.9784	30.1389	3.82716	242.542	25.017
300	Chordata	Mammalia	Artiodactyla	Rambouillet Sheep	Ovis aries rambouillet	7380	0.338753	1.21951	6.30081	0.0542005	1.09756	10.3252	2.12737	116.854	59.3282	5598	1.98285	1.92926	8.53876	1.33976	1.23258	15.7914	2.42944	266.172	47.9639
301	Chordata	Mammalia	Rodentia	Chinese Hamster	Cricetulus griseus	7321	0.751263	1.77571	5.31348	0.218549	1.09275	9.69813	3.10067	218.486	54.0537	5944	1.90108	2.60767	11.4569	0.6393	1.73284	7.43607	1.93472	1321.79	45.8614
302	Arthropoda	Insecta	Hemiptera	Russian Wheat Aphid	Diuraphis noxia	7856	1.04379	1.62933	0.165479	1.7057	1.37475	21.2576	8.52851	194.419	35.2235	4917	1.8914	3.13199	0.528778	2.80659	2.25747	31.1979	1.8914	272.045	23.8423
303	Arthropoda	Insecta	Diptera	Malaria Mosquito	Anopheles epiroticus	1185	1.01266	0.675105	0.168776	0.0843882	0.337553	9.19831	4.9789	106.754	48.4933	901	1.7758	1.55383	1.88679	0	1.33185	17.5361	6.3263	209.569	45.0471
304	Other	Other	Other	Asian Swamp Eel	Monopterus albus	7128	1.33277	1.85185	1.27666	0.294613	1.06622	12.037	2.84792	285.645	46.1007	5205	1.76753	1.26801	2.86263	0.403458	0.883766	5.66763	1.36407	1987.17	39.7055
305	Arthropoda	Insecta	Diptera	Stalk-eyed Fly	Teleopsis dalmanni	13598	1.49287	1.11781	0	0.867775	1.39726	11.9356	1.2796	147.147	28.8515	9754	1.70187	2.23498	0.0615132	1.73262	2.17347	18.8538	0.727906	189.854	23.8125
306	Other	Other	Other	Little Brown Bat	Myotis lucifugus	825	0.121212	0.242424	2.42424	0.242424	0.242424	5.45455	0.727273	52.857	59.1427	844	1.54028	0.592417	3.08057	0.473934	0.947867	6.99052	0.236967	161.834	45.2765
307	Other	Other	Other	Common Hydra	Hydra vulgaris	7725	0.530744	0.582524	0.012945	0.401294	0.478964	5.35922	0.168285	78.7419	27.2397	5675	1.48018	3.24229	0.0704846	2.11454	1.18062	15.9295	0.61674	160.8	23.1467
308	Nematoda	Secernentea	Rhabditida	Nematode	Pristionchus pacificus	338	0	0	0	0.295858	0	2.36686	0.591716	35.6716	46.8349	879	1.47895	0.910125	3.41297	0	0.341297	11.9454	0.796359	140.248	37.2417
309	Other	Other	Other	Sponge	Amphimedon queenslandica	6304	0.761421	1.14213	0.301396	0.618655	0.761421	10.6123	0.618655	126.774	39.2106	9375	1.29067	6.28267	0.405333	1.55733	3.44533	32.9067	1.216	188.868	28.517
310	Other	Other	Other	Moellendorf's Spike Moss	Selaginella moellendorffii	1963	0.967906	1.6811	0.662252	0.254712	0.866021	16.9129	2.39429	142.679	53.5373	3037	1.21831	2.70003	0.230491	0.921962	1.4488	21.5015	2.1732	236.384	39.9198
311	Arthropoda	Insecta	Diptera	Malaria Mosquito	Anopheles christyi	1668	0.899281	0.59952	0.359712	0	0.359712	11.8705	5.03597	163.58	46.8865	1293	1.16009	0.618716	1.08275	0.0773395	0.773395	18.3295	5.41377	236.009	44.015
312	Chordata	Mammalia	Primates	Northern Greater Galago	Ostreococcus lucimarinus	508	0.19685	11.811	1.9685	3.34646	3.54331	44.0945	37.2047	169.339	73.0458	545	1.10092	3.66972	0.366972	1.65138	0.917431	15.5963	13.3945	131.572	49.8779
313	Chordata	Aves	Galliformes	Golden Pheasant	Chrysolophus pictus	6066	0.725354	1.94527	6.182	0.181339	1.02209	10.1385	2.19255	184.893	54.9666	4250	0.917647	0.894118	7.90588	0.188235	0.470588	3.64706	0.541176	666.951	43.4631
314	Chordata	Mammalia	Rodentia	Naked Mole-rat	Heterocephalus glaber	7527	0.743988	1.22227	6.80218	0.26571	0.890129	8.86143	2.72353	234.279	55.4781	6133	0.880483	0.815262	12.7507	0.195663	0.586988	3.97848	0.750041	1240.22	46.9907
315	Other	Other	Other	Mexican Tetra	Astyanax mexicanus pachon	14289	0.832808	4.51396	1.50465	0.419903	2.70838	15.7744	4.29701	222.229	48.3926	9132	0.86509	1.75208	1.92729	0.339466	0.613228	5.53	0.974595	507.849	38.3488
316	Arthropoda	Insecta	Diptera	Sand Fly	Phlebotomus perniciosus	3422	1.08124	0.175336	0.175336	0.233781	0.233781	4.58796	1.05202	135.175	46.515	1981	0.807673	0.100959	0.151439	0.201918	0.403836	5.55275	0.454316	145.25	41.3067
317	Chordata	Aves	Passeriformes	White-throated Sparrow	Zonotrichia albicollis	5707	0.490626	1.98002	5.04643	0.192746	0.963729	6.97389	1.50692	223.458	55.9441	3435	0.69869	0.69869	6.14265	0.0873362	0.174672	2.38719	0.203785	670.749	43.6617
318	Magnoliophyta	Liliopsida	Poales	Pineapple	Ananas comosus	644	0.931677	2.17391	3.88199	0.465839	1.70807	12.2671	1.70807	159.137	50.7784	975	0.615385	2.25641	1.94872	0.923077	1.53846	8.92308	2.35897	150.259	51.7411
319	Chordata	Aves	Passeriformes	Blue-crowned Manakin	Lepidothrix coronata	5116	0.195465	1.25098	4.61298	0.117279	0.527756	6.03987	0.801407	135.649	61.1801	3403	0.528945	0.528945	5.93594	0.146929	0.440788	1.82192	0.235087	710.192	42.7689
320	Other	Other	Other	Ruff	Calidris pugnax	8310	0.336943	1.75692	6.02888	0.22864	1.04693	7.41276	1.04693	250.149	56.4063	4823	0.497616	0.787891	7.77524	0.248808	0.290276	2.40514	0.228074	743.878	44.7781
321	Other	Other	Other	Swan Goose	Anser cygnoides	5701	0.43852	2.5785	7.59516	0.140326	1.15769	8.174	1.19277	211.071	56.5147	3719	0.295778	0.833557	8.38935	0.242001	0.322667	3.52245	0.618446	569.749	47.9255
322	Other	Other	Other	Quinoa	Chenopodium quinoa	9354	0.203122	0.0427625	0.0855249	0.0320718	0.0427625	1.04768	0.0320718	158.233	36.8182	9037	0.27664	0.0331969	0.0221312	0.0110656	0	0.874184	0.0331969	296.022	34.6178
323	Chordata	Mammalia	Rodentia	Damaraland Mole Rat	Fukomys damarensis	8480	0.200472	0.389151	2.28774	0.0471698	0.377358	3.45519	1.10849	196.269	55.3156	6746	0.252001	0.311296	5.3365	0.0592944	0.148236	1.20071	0.252001	988.234	47.5618
324	Other	Other	Other	Common Kestrel	Falco tinnunculus	6702	0.0298418	1.3578	4.74485	0.104446	0.925097	4.9239	0.925097	250.252	60.5805	4652	0.214961	0.214961	3.69733	0.0644884	0.107481	1.20378	0.128977	657.766	44.8279
325	Chordata	Mammalia	Primates	Angola Colobus	Colobus angolensis	9986	0.120168	0.260365	2.24314	0.010014	0.170238	2.49349	0.751051	186.296	57.5026	7167	0.19534	0.125576	3.15334	0.083717	0.0697642	0.767406	0.167434	886.112	44.206
326	Chordata	Mammalia	Artiodactyla	Domestic Sheep	Otus sunia	6360	0.157233	0.943396	3.80503	0.0471698	0.550314	4.46541	0.613208	190.738	57.8895	4401	0.181777	0.159055	5.65781	0.0227221	0.0681663	1.18155	0.227221	710.818	44.0035
327	Nematoda	Secernentea	Rhabditida	Parasitic Nematode	Strongyloides ratti	677	0.295421	0.590842	0	1.03397	0.886263	13.4417	0	76.1758	18.5675	1124	0.177936	0.533808	0	1.51246	0.711744	17.1708	0.088968	127.792	15.6427
328	Other	Other	Other	Japanese Buzzard	Buteo japonicus	3236	0.370828	0.618047	2.10136	0.092707	0.463535	4.54265	0.432633	213.155	48.4024	3693	0.16247	0.297861	4.41376	0.0270783	0.216626	1.84132	0.243704	603.016	41.5462
329	Other	Other	Other	Eurasian Eagle-Owl	Bubo bubo	3667	0.0818107	0.245432	0.981729	0.0818107	0.136351	1.82711	0.272702	160.559	47.7691	2664	0.0750751	0.0750751	1.61411	0.0375375	0.0750751	0.563063	0	699.738	40.4694
330	Chordata	Reptilia	Testudines	Common Snapping Turtle	Chelydra serpentina	6218	0.0321647	0.20907	1.75298	0	0.096494	2.62142	0.820199	138.502	59.4616	4672	0.0642123	0.192637	3.98116	0	0.0214041	1.09161	0.192637	624.541	42.6157
331	Chordata	Aves	Passeriformes	Gouldian Finch	Erythrura gouldiae	6999	0.114302	0.600086	1.57165	0.0285755	0.142878	1.4002	0.185741	181.402	62.8785	4617	0.0433182	0.0433182	1.77605	0	0	0.259909	0	697.625	44.6033
332	Other	Other	Other	Beadlet Anemone	Actinia equina	9017	0.0776311	0	0.0110902	0	0	0.155262	0.0110902	169.017	37.9821	10116	0.0395413	0	0.0395413	0	0	0.0494267	0	428.176	35.7991
333	Other	Other	Other	Savigny’s Ascidian	Ciona savignyi	7255	0.0551344	0.0551344	0.15162	0	0	0.372157	0.0137836	74.2827	39.7859	5216	0.0383436	0.153374	0.0575153	0.0383436	0.0383436	0.364264	0.0383436	201.761	35.6846
334	Chordata	Aves	Passeriformes	Golden-collared Manakin	Manacus vitellinus	6721	0.0446362	0.0297575	0.297575	0.0148787	0.0148787	0.252939	0.0297575	190.544	53.2692	4203	0.0237925	0.0237925	0.428266	0.0237925	0.0237925	0.0713776	0.0237925	695.504	42.6577
335	Chordata	Mammalia	Rodentia	Mongolian Gerbil	Meriones unguiculatus	7604	0.0263019	0.0920568	0.210416	0.013151	0.0394529	0.473435	0.0789058	180.444	61.3014	5201	0.0192271	0	0.0769083	0	0	0.0192271	0	699.243	46.4148
336	Other	Other	Other	Mosquitofish	Gambusia affinis	10279	0.0486429	0.0778286	0	0.00972857	0.00972857	0.350229	0.0583714	245.974	46.9162	6976	0.0143349	0	0.0143349	0	0	0.0430046	0	1444.81	38.0379
337	Other	Other	Other	Blue Tilapia	Oreochromis aureus	11690	0	0.00855432	0.00855432	0	0	0.102652	0.0855432	169.558	49.0781	7520	0.0132979	0	0	0	0	0.0265957	0	555.14	39.2814
338	Magnoliophyta	Liliopsida	Poales	Wild Sugarcane	Saccharum spontaneum	8223	0	0	0.0972881	0	0	0.036483	0.012161	170.782	59.6217	8124	0.0123092	0	0	0	0	0.0246184	0	302.802	43.6803
339	Magnoliophyta	Liliopsida	Poales	Barley	Hordeum vulgare	9617	0	0.041593	0.0519913	0	0.0207965	0.322346	0.0207965	140.109	59.9254	9619	0.0103961	0.0311883	0	0.0103961	0	0.270298	0.0831687	285.47	42.0094
340	Magnoliophyta	Magnoliopsida	Brassicales	Lyre-leaved Rockcress	Arabidopsis lyrata	13231	0.022674	0.0906961	0	0.015116	0.0680221	1.90462	0.00755801	55.2871	37.6803	14384	0.00695217	0.00695217	0	0.00695217	0	0.73693	0	73.0372	33.0882
341	Magnoliophyta	Liliopsida	Poales	Bread Wheat (Julius)	Triticum aestivum julius	80090	0.00374579	0.0149831	0.0237233	0.0012486	0.0012486	0.0736671	0.0137345	143.689	56.4183	75583	0.00132305	0.00132305	0.00132305	0	0.00132305	0.00793829	0.0052922	251.128	42.2887
342	Other	Other	Other	Eurasian Sparrowhawk	Accipiter nisus	7256	0.454796	3.03197	6.7806	0.16538	1.75028	8.40684	1.10254	263.454	57.0854	5239	0	0	4.29471	0	0	0.0190876	0.0190876	691.543	45.3258
343	Other	Other	Other	Yellow-billed Parrot	Amazona collaria	5234	0.0382117	0.133741	0.917081	0	0.114635	0.573175	0.133741	173.96	60.465	3550	0	0.028169	1.21127	0	0	0	0	585.695	46.0282
344	Other	Other	Other	Great Spotted Kiwi	Apteryx haastii	2985	0.0670017	0.201005	0.670017	0	0.100503	0.703518	0.301508	182.4	54.4054	1933	0	0	0.67253	0	0	0	0	472.501	46.9065
345	Other	Other	Other	Little Spotted Kiwi	Apteryx owenii	5711	0	0.0525302	0.315181	0.0175101	0.0175101	0.437752	0.157591	182.755	55.2934	3820	0	0	0.418848	0	0	0.026178	0	595.383	43.8257
346	Other	Other	Other	Okarito Kiwi	Apteryx rowi	5535	0.0180668	0.0542005	0.397471	0.0180668	0.0361337	0.397471	0.0722674	179.854	56.5458	3630	0	0	0.385675	0	0	0	0	602.473	43.9795
347	Other	Other	Other	Burrowing Owl	Athene cunicularia	5442	0	0.0183756	0.202132	0	0.0183756	0.128629	0.0367512	172.648	48.1945	4209	0	0	0.0950344	0	0	0	0	687.036	41.6823
348	Other	Other	Other	Spoon-billed Sandpiper	Calidris pygmaea	7211	0.0277354	0.36056	0.984607	0.0277354	0.138677	1.13715	0.152545	254.896	59.8527	4719	0	0.0211909	0.868828	0	0	0.0211909	0	758.046	44.4975
349	Chordata	Mammalia	Rodentia	North American Beaver	Castor canadensis	5100	0.156863	0.117647	0.54902	0.0392157	0.0784314	1.05882	0.176471	196.504	58.1622	3495	0	0	0.314735	0	0	0	0	654.414	44.4986
350	Other	Other	Other	Emu	Dromaius novaehollandiae	9205	0.032591	0.0977729	0.336773	0.0217273	0.065182	0.315046	0.0434546	204.342	56.3317	5073	0	0.0197122	0.413956	0	0	0.0197122	0	728.841	43.2071
351	Magnoliophyta	Liliopsida	Poales	Teff	Eragrostis tef	7551	0.0132433	0.0264866	0.225136	0	0.0132433	0.397298	0.132433	195.646	55.6154	13433	0	0	0.00744435	0	0	0.0297774	0.00744435	324.307	41.9998
352	Chordata	Reptilia	Testudines	Desert Tortoise	Gopherus agassizii	9058	0.1104	0.13248	1.4904	0.01104	0.1104	2.21903	0.563038	200.608	56.0275	5309	0	0	0.847617	0	0	0	0	715.544	42.9364
353	Chordata	Aves	Passeriformes	Dark-eyed Junco	Junco hyemalis	6319	0.0791264	0.0791264	0.189903	0	0.0158253	0.110777	0.0158253	230.316	61.7893	3965	0	0.0252207	0.201765	0	0	0.0252207	0	708.782	44.5919
354	Chordata	Aves	Galliformes	Indian Peafowl	Pavo cristatus	4005	0.249688	0.549313	2.04744	0.0499376	0.274657	2.54682	0.62422	243.601	55.0207	3094	0	0	0.969619	0	0	0.0969619	0	643.235	45.2088
355	Chordata	Aves	Galliformes	Common Pheasant	Phasianus colchicus	4257	0.117454	0.352361	0.704722	0	0.0939629	0.516796	0.140944	230.58	55.4432	3262	0	0	0.735745	0	0	0	0	606.827	44.0538
356	Chordata	Reptilia	Squamata	Central Bearded Dragon	Pogona vitticeps	8080	0.0866337	0.0866337	0.19802	0.0247525	0.0247525	0.618812	0.0618812	301.869	48.2011	5731	0	0	0	0	0	0.0348979	0.017449	693.682	41.2377
357	Chordata	Aves	Passeriformes	Rufous-capped Babbler	Stachyris ruficeps	7298	0.0822143	0.137024	0.315155	0	0.0411072	0.191833	0.0411072	217.277	62.685	5203	0	0	0.345954	0	0	0	0	692.721	44.1934
358	Magnoliophyta	Liliopsida	Poales	Wild Wheat	Triticum urartu	32264	0	0	0.00619886	0	0	0.00309943	0	171.474	54.659	34181	0	0	0	0	0	0.0029256	0	243.358	44.2277
359	Chordata	Mammalia	Carnivora	Asiatic Black Bear	Ursus thibetanus	7203	0.124948	0.0138831	0.305428	0	0.0138831	0.236013	0.0832986	218.762	57.492	4617	0	0	0.303227	0	0.0216591	0	0	585.127	49.0582
360	Chordata	Aves	Passeriformes	Silvereye	Zosterops lateralis melanops	4643	0.0215378	0.0861512	0.258454	0	0.0215378	0.107689	0	139.694	50.1374	3834	0	0	0.0782473	0	0	0	0	661.514	42.2475
						4005237										3301843

## Sheet: Supplementary Table 2
Supplementary Table 2: The median values ofall the orders.
5'-UTR														3'-UTR
Order	apr	Order	Slipped DNA	Order	G-quadruplex	Order	Cruciform DNA	Order	Triplex DNA	Order	Short tandem repeat (STR)	Order	Z-DNA	Order	APR	Order	Slipped DNA	Order	G-quadruplex	Order	Cruciform DNA	Order	Triplex DNA	Order	Short tandem repeat (STR)	Order	Z-DNA
Rodentia	0.29547	Rhabditida	0.510753	Rhabditida	0.0740192	Testudines	0.142602	Rhabditida	0.213081	Rhabditida	5.95701	Brassicales	0.477364	Hemiptera	2.58014	Rhabditida	1.28	Brassicales	0.0377559	Rhabditida	0.496084	Rhabditida	0.476135	Rhabditida	15.7473	Brassicales	0.599845
Testudines	0.313614	Testudines	0.997862	Brassicales	0.112619	Rodentia	0.146698	Testudines	0.669993	Galliformes	10.8064	Rhabditida	0.591716	Brassicales	2.5814	Brassicales	1.66448	Fabales	0.259404	Brassicales	0.635273	Brassicales	0.697237	Galliformes	15.9674	Rhabditida	0.796359
Rhabditida	0.444115	Diptera	1.48965	Diptera	0.168776	Galliformes	0.202286	Galliformes	0.86709	Rodentia	11.4064	Fabales	1.82749	Galliformes	3.18086	Poales	2.25918	Hemiptera	0.503586	Galliformes	0.884041	Poales	1.08807	Fabales	22.8922	Fabales	0.97245
Primates	0.483857	Rodentia	1.54939	Hemiptera	0.382637	Passeriformes	0.203252	Passeriformes	0.963729	Testudines	12.1937	Passeriformes	1.90384	Rhabditida	4.07311	Galliformes	2.41119	Diptera	0.520833	Poales	1.02648	Fabales	1.15792	Poales	23.3254	Hemiptera	1.67672
Passeriformes	0.594121	Hemiptera	1.69314	Hymenoptera	0.550036	Primates	0.253475	Hemiptera	1.23032	Passeriformes	12.4879	Galliformes	2.06731	Rodentia	4.88332	Fabales	2.56461	Hymenoptera	0.868307	Diptera	1.08431	Galliformes	1.68704	Brassicales	24.3828	Galliformes	2.02123
Artiodactyla	0.601884	Galliformes	1.86275	Fabales	0.607383	Artiodactyla	0.270595	Rodentia	1.23985	Artiodactyla	14.6387	Other	2.289	Carnivora	4.9004	Testudines	2.88178	Rhabditida	0.929044	Fabales	1.39883	Testudines	2.06142	Testudines	24.5516	Other	2.18713
Carnivora	0.721056	Artiodactyla	1.86403	Other	1.31485	Rhabditida	0.295858	Other	1.2735	Primates	14.9547	Testudines	2.89709	Poales	5.02262	Hemiptera	3.51347	Poales	1.22676	Passeriformes	1.41911	Other	2.16133	Passeriformes	25.4074	Passeriformes	2.49418
Galliformes	0.799641	Primates	2.26083	Poales	5.37296	Carnivora	0.298089	Brassicales	1.32806	Other	15.0425	Rodentia	3.1791	Testudines	5.07112	Other	4.0955	Other	1.51229	Rodentia	1.70773	Passeriformes	2.43614	Rodentia	26.4705	Testudines	3.79303
Squamata	0.989834	Brassicales	2.30326	Galliformes	5.7937	Brassicales	0.323013	Artiodactyla	1.56347	Hemiptera	16.6256	Squamata	3.5085	Artiodactyla	5.51538	Diptera	4.28239	Passeriformes	7.42668	Testudines	1.71099	Hemiptera	2.61793	Other	26.58	Squamata	3.86309
Hemiptera	1.26704	Other	2.46333	Squamata	6.5304	Diptera	0.35074	Primates	1.59718	Carnivora	18.2676	Artiodactyla	3.65574	Other	5.76682	Passeriformes	4.4702	Squamata	7.58824	Other	1.82289	Rodentia	3.64847	Hemiptera	28.255	Poales	4.51925
Other	1.36312	Passeriformes	2.48373	Testudines	6.75987	Other	0.423703	Diptera	1.63934	Diptera	19.3996	Primates	3.92845	Passeriformes	5.7865	Artiodactyla	5.53381	Galliformes	8.61776	Carnivora	1.84495	Artiodactyla	3.73967	Squamata	31.4943	Rodentia	5.51509
Poales	1.49174	Squamata	2.95613	Rodentia	7.33899	Squamata	0.451287	Poales	2.01828	Squamata	20.474	Carnivora	4.20463	Fabales	5.88131	Rodentia	6.19579	Testudines	9.29705	Artiodactyla	2.09636	Squamata	4.14688	Artiodactyla	31.6976	Diptera	6.00881
Brassicales	1.53409	Hymenoptera	3.51517	Passeriformes	7.55082	Poales	0.468812	Fabales	2.48122	Hymenoptera	22.0003	Diptera	5.38396	Squamata	6.22498	Squamata	6.24772	Rodentia	11.2074	Hemiptera	2.31506	Diptera	4.16667	Diptera	33.0132	Artiodactyla	6.34599
Hymenoptera	2.31801	Poales	3.7064	Artiodactyla	10.9571	Hemiptera	0.869692	Squamata	2.48796	Brassicales	29.2115	Hemiptera	5.42492	Diptera	6.88935	Carnivora	7.71903	Primates	17.9404	Squamata	2.41176	Carnivora	4.9385	Carnivora	34.0261	Primates	7.33793
Diptera	2.96476	Fabales	4.42968	Primates	11.0815	Fabales	1.11253	Carnivora	2.9595	Fabales	33.3158	Poales	5.88625	Hymenoptera	8.84317	Primates	8.64471	Artiodactyla	18.6996	Primates	3.12742	Primates	5.807	Hymenoptera	37.7997	Carnivora	7.82987
Fabales	5.195	Carnivora	4.52511	Carnivora	13.7007	Hymenoptera	1.66133	Hymenoptera	3.04939	Poales	36.9703	Hymenoptera	6.63227	Primates	9.77281	Hymenoptera	10.2374	Carnivora	21.4639	Hymenoptera	4.90788	Hymenoptera	8.17469	Primates	39.9717	Hymenoptera	8.21948

## Sheet: Supplementary Table 3
Supplementary Table3: Top 20 organisms which has highest frequency of Non-BDNA motifs repeats in them in both 3’UTR and 5’UTR.
5'-UTR														3'-UTR
Species	APR	Species	Slipped DNA	Species	G-quadruplex	Species	Cruciform DNA	Species	Triplex DNA	Species	Short tandem repeat (STR)	Species	Z-DNA	Species	APR	Species	Slipped DNA	Species	G-quadruplex	SPECIES	Cruciform DNA	Species	Triplex DNA	SPECIES	Short tandem repeat (STR)	Species	Z-DNA
Folsomia candida	15.8969	Ficedula albicollis	29.0537	Ficedula albicollis	31.1435	Folsomia candida	6.57304	Ficedula albicollis	14.4465	Prunus dulcis	48.7902	Ostreococcus lucimarinus	37.2047	Oryzias latipes	27.1461	Gigantopelta aegis	24.9209	Ornithorhynchus anatinus	32.381	Varroa destructor	12.3526	Glossina palpalis	19.4982	Oryzias latipes	66.9943	Anopheles coluzzii	25.2983
Theobroma cacao Theobroma	12.4967	Chara braunii	16.9459	Ornithorhynchus anatinus	27.1099	Theobroma cacao Theobroma	6.01598	Chara braunii	13.1414	Prunus persica	47.6604	Anopheles gambiae	19.5385	Folsomia candida	19.5655	Glossina palpalis	22.0498	Dasypus novemcinctus	30.6442	Glossina palpalis	12.3113	Aphidius gifuensis	14.5177	Aphidius gifuensis	66.6559	Anopheles gambiae	23.1315
Papaver somniferum	10.9506	Prunus dulcis	14.6275	Anas platyrhynchos	23.6985	Octopus bimaculoides	5.00272	Glossina palpalis	8.78458	Sorghum bicolor	47.1218	Anopheles arabiensis	19.268	Glossina palpalis	18.7327	Salarias fasciatus	20.4549	Mustela putorius furo	28.6712	Octopus bimaculoides	11.5517	Octopus bimaculoides	14.4906	Aotus nancymaae	57.947	Anopheles dirus	22.448
Beta vulgaris	10.8716	Prunus persica	13.6393	Camarhynchus parvulus	21.376	Glossina palpalis	4.24141	Ficus carica	8.62193	Papaver somniferum	46.2178	Nasonia vitripennis	18.7237	Strongylocentrotus purpuratus	17.2933	Octopus bimaculoides	20.3151	Aotus nancymaae	28.3113	Solenopsis invicta	10.647	Glossina pallidipes	14.2682	Glossina palpalis	57.3889	Anopheles arabiensis	21.9531
Aedes albopictus	10.8411	Eucalyptus grandis	12.5107	Corvus moneduloides	20.9637	Aedes albopictus	3.86293	Marchantia polymorpha	8.39259	Glycine max	45.9515	Anopheles merus	17.1197	Lytechinus variegatus	16.9256	Chara braunii	18.7822	Capra hircus	28.1599	Helobdella robusta	10.4312	Glossina austeni	13.5348	Chlorocebus sabaeus	56.9817	Priapulus caudatus	21.2263
Lutzomyia longipalpis	10.4676	Ornithorhynchus anatinus	11.9581	Zalophus californianus	20.1309	Aphidius gifuensis	3.54128	Prunus dulcis	7.90157	Aphidius gifuensis	45.5322	Anopheles dirus	16.9269	Aotus nancymaae	16.3245	Chlorocebus sabaeus	18.6178	Ovis aries Oar	26.1874	Ooceraea biroi	9.81356	Apis mellifera	13.4783	Capra hircus	54.0564	Anopheles merus	19.7874
Gossypium raimondii	9.1448	Ostreococcus lucimarinus	11.811	Sarcophilus harrisii	19.8944	Glossina pallidipes	3.39051	Glossina brevipalpis	7.74259	Oryza glumipatula	44.2131	Ooceraea biroi	16.8711	Glossina pallidipes	16.2261	Helobdella robusta	17.733	Chlorocebus sabaeus	25.0856	Monomorium pharaonis	9.52145	Chara braunii	12.4095	Helobdella robusta	53.79	Anopheles quadriannulatus	19.3449
Prunus persica	8.94717	Marchantia polymorpha	10.6658	Catharus ustulatus	18.9601	Ostreococcus lucimarinus	3.34646	Aphidius gifuensis	7.52886	Ostreococcus lucimarinus	44.0945	Anopheles quadriannulatus	16.827	Taeniopygia guttata	16.1219	Aotus nancymaae	16.8543	Microcebus murinus	24.3719	Apis mellifera	9.4847	Chlorocebus sabaeus	11.9686	Salarias fasciatus	53.5796	Ooceraea biroi	19.1935
Olea europaea sylvestris	8.71787	Ficus carica	10.5684	Panthera leo	18.8194	Monomorium pharaonis	3.24031	Ornithorhynchus anatinus	7.3089	Coffea canephora	43.6364	Anopheles coluzzii	15.9721	Lutzomyia longipalpis	16	Aplysia californica	16.5609	Lynx canadensis	24.2344	Glossina pallidipes	9.27558	Glossina brevipalpis	11.7845	Octopus bimaculoides	53.2	Anopheles farauti	17.292
Daphnia magna	8.69487	Anas platyrhynchos	10.2191	Felis catus	18.014	Chara braunii	3.13554	Octopus bimaculoides	7.14771	Marchantia polymorpha	43.2989	Anopheles farauti	15.7673	Mnemiopsis leidyi	15.8968	Echeneis naucrates	16.1857	Zalophus californianus	23.4511	Pelodiscus sinensis	7.94134	Aotus nancymaae	11.4901	Glossina brevipalpis	53.0174	Anopheles stephensi	17.046
Coffea canephora	8.29545	Octopus bimaculoides	9.64567	Aquila chrysaetos chrysaetos	17.8404	Glossina brevipalpis	3.04392	Prunus persica	7.08317	Oryza nivara	43.094	Monomorium pharaonis	15.699	Capra hircus	15.6966	Mustela putorius furo	15.6911	Canis lupus familiaris gsd	22.9839	Anneissia japonica	7.69957	Glossina morsitans	11.3831	Echeneis naucrates	52.3839	Salarias fasciatus	15.9518
Glycine max	8.16509	Monomorium pharaonis	9.22497	Cervus hanglu yarkandensis	17.6699	Glycine max	2.85295	Anas platyrhynchos	6.80412	Panicum hallii	42.664	Solenopsis invicta	14.7845	Pelodiscus sinensis	15.5209	Apis mellifera	15.1691	Bos indicus	22.8263	Glossina austeni	7.46745	Salarias fasciatus	11.3418	Aplysia californica	52.0015	Oryzias latipes	15.5263
Glossina palpalis	7.97988	Glossina palpalis	9.01928	Parus major	17.6255	Marchantia polymorpha	2.77957	Theobroma cacao Theobroma	6.78887	Oryza rufipogon	42.5537	Anopheles funestus	14.237	Chlorocebus sabaeus	15.3738	Priapulus caudatus	15.0773	Felis catus	22.7341	Folsomia candida	7.18808	Gigantopelta aegis	11.0012	Glossina austeni	51.4124	Anopheles funestus	15.3454
Glossina brevipalpis	7.82431	Nasonia vitripennis	8.79497	Cairina moschata domestica	17.4497	Beta vulgaris	2.68997	Glossina pallidipes	6.66135	Brachypodium distachyon	42.1948	Anopheles stephensi	13.6028	Ascaris suum	15.3487	Oryzias latipes	15.0411	Canis lupus familiaris	22.368	Gigantopelta aegis	7.09339	Helobdella robusta	10.8484	Gigantopelta aegis	50.2078	Anopheles minimus	15.2689
Manihot esculenta	7.78583	Rosa chinensis	8.48348	Camelus dromedarius	17.2916	Lucilia cuprina	2.60936	Nasonia vitripennis	6.23562	Setaria viridis	42.1	Panicum hallii	12.3791	Aplysia californica	14.9988	Glossina austeni	14.6647	Bos taurus	22.2536	Oryzias latipes	7.06643	Mustela putorius furo	10.4539	Glossina pallidipes	50.0489	Anopheles albimanus	14.6834
Glossina pallidipes	7.65856	Corvus moneduloides	8.32042	Cebus capucinus	17.2	Sorghum bicolor	2.28846	Eucalyptus grandis	5.77196	Theobroma cacao Theobroma	41.6262	Anopheles minimus	12.3625	Pomacea canaliculata	14.9202	Monomorium pharaonis	14.4805	Canis lupus familiaris boxer	22.1207	Priapulus caudatus	6.96543	Solenopsis invicta	10.3452	Mustela putorius furo	49.9281	Monomorium pharaonis	14.3442
Prunus dulcis	7.36842	Solenopsis invicta	8.31079	Rhinolophus ferrumequinum	16.9234	Apis mellifera	2.24719	Monomorium pharaonis	5.75982	Gossypium raimondii	41.106	Setaria viridis	12.3281	Branchiostoma lanceolatum	14.8249	Saimiri boliviensis boliviensis	14.2116	Chinchilla lanigera	21.9848	Glossina brevipalpis	6.78581	Echeneis naucrates	9.53576	Anneissia japonica	49.8689	Dermacentor silvarum	14.2406
Onchocerca volvulus	7.13373	Cairina moschata domestica	7.8554	Pan troglodytes	16.866	Strigamia maritima	2.24271	Sarcophilus harrisii	5.683	Eucalyptus grandis	40.8492	Sipha flava	12.1576	Limulus polyphemus	14.1701	Solenopsis invicta	14.1598	Macaca nemestrina	21.8599	Aphidius gifuensis	6.31833	Oryzias latipes	9.43021	Glossina morsitans	49.0187	Nasonia vitripennis	13.9633
Rosa chinensis	7.07071	Theobroma cacao Theobroma	7.84897	Theropithecus gelada	16.855	Acyrthosiphon pisum	2.22697	Lucilia cuprina	5.52571	Oryza meridionalis	40.8479	Chara braunii	11.6579	Glossina brevipalpis	13.9083	Xenopus tropicalis	14.143	Saimiri boliviensis boliviensis	21.7262	Nasonia vitripennis	6.11189	Monomorium pharaonis	9.39747	Dasypus novemcinctus	47.9286	Capra hircus	13.8742
Orbicella faveolata	6.98281	Gouania willdenowi	7.7483	Delphinapterus leucas	16.6971	Solenopsis invicta	2.22082	Glossina austeni	5.47686	Citrus clementina	40.835	Sorghum bicolor	11.6154	Gigantopelta aegis	13.7119	Glossina pallidipes	13.6319	Panthera leo	21.7052	Aotus nancymaae	5.96026	Saimiri boliviensis boliviensis	9.3965	Canis lupus familiaris gsd	47.5852	Mustela putorius furo	13.7605
